# Supplementary material for: Impoundments facilitate upstream invasion and introgression: Case studies of fluvial black basses (Micropterus spp.) in the southeastern USA
Source: PLoS One. 2025 Feb 5;20(2):e0315620. doi: 10.1371/journal.pone.0315620 (PMC11798496; doi:10.1371/journal.pone.0315620)
Supplement: S1 Appendix — (XLSX) [file pone.0315620.s001.xlsx]

## Sheet: README
Impoundments Facilitate Upstream Invasion and Introgression:
Case Studies of Fluvial Black Basses (Micropterus spp.) in the Southeastern USA by Andrew T. Taylor, Michael D. Tringali, and James M. Long
SI Appendix: Case Stuy I - Genotypes for native Shoal Bass and non-native Alabama Bass in Lake Lanier, Georgia
Table of Contents:
Sheet Name	Data Format	Explanation of Dataset
Reference_gen_structure_inp	Structure Input	Reference genotypes used in Structure, NewHybrids, and Introgress analyses
Locality_info	(custom)	All wild-caught fish with their capture data and associated microsatellite locus scores
Lanier_cleaned_genotypes_gnlx	Genealex	Wild-caught fish genotypes cleaned and formatted

## Sheet: Reference_gen_structure_inp
	MSA_05	MSA_06	MSA_08	MSA_09	MSA_10	MSA_12	MSA_13	MSA_17	MSA_22	MSA_24	MSA_25	MSA_27	MSA_28	MSA_29	MSA_31	MSA_32
1	FWC_FLB_1	1	1	120	130	100	100	116	116	113	129	122	122	180	180	188	188	85	91	171	183	112	116	199	201	120	148	180	192	138	140	236	236	289	301
2	FWC_FLB_2	1	1	128	158	100	100	116	118	127	129	128	128	180	180	186	186	87	93	161	169	112	112	199	199	128	146	192	194	150	152	236	236	261	295
3	FWC_FLB_3	1	1	120	146	102	102	116	118	117	129	124	128	180	180	188	188	85	87	169	171	112	112	199	201	130	130	180	196	140	146	236	236	285	285
4	FWC_FLB_4	1	1	120	120	100	106	118	118	119	127	124	134	180	180	186	186	89	95	159	167	112	112	199	199	128	150	180	188	138	150	-9	-9	285	295
5	FWC_FLB_5	1	1	120	130	100	102	118	120	127	129	124	128	180	184	188	188	85	85	169	187	112	112	199	201	146	156	192	194	144	146	236	236	261	291
6	FWC_FLB_6	1	1	120	134	100	102	118	118	113	129	124	128	180	180	188	188	85	87	159	171	112	112	199	199	120	128	180	194	146	148	236	236	285	293
7	FWC_FLB_7	1	1	120	134	100	102	118	120	119	127	124	128	180	180	188	188	85	95	163	197	114	116	199	199	128	156	188	194	140	144	236	236	285	289
8	FWC_FLB_8	1	1	120	138	100	100	118	118	119	129	126	134	170	180	186	186	87	95	159	183	112	114	199	199	148	156	192	194	140	146	236	236	287	289
9	FWC_FLB_9	1	1	120	128	102	102	118	120	119	129	124	134	180	180	-9	-9	85	89	159	183	112	112	199	201	120	136	194	198	142	152	236	236	281	285
10	FWC_FLB_10	1	1	128	144	100	102	118	118	127	127	128	134	180	180	188	188	93	95	167	183	112	114	199	199	120	158	188	196	146	146	236	236	287	289
11	FWC_FLB_11	1	1	128	148	100	102	118	118	117	129	124	132	180	180	186	188	87	95	171	171	112	116	199	199	126	148	188	188	144	146	236	236	287	299
12	FWC_FLB_12	1	1	120	120	100	102	118	118	127	127	124	128	170	180	186	186	89	95	161	161	112	114	199	199	124	152	190	192	120	146	236	236	279	291
13	FWC_FLB_13	1	1	130	156	100	108	120	120	127	129	128	132	170	180	188	188	87	87	171	183	112	116	199	199	120	126	188	194	148	152	236	236	287	307
14	FWC_FLB_14	1	1	128	130	100	102	118	118	117	129	128	132	170	180	188	188	87	87	161	197	112	116	199	199	120	156	190	190	146	150	236	236	285	285
15	FWC_FLB_15	1	1	120	120	102	102	118	120	129	129	128	134	180	180	186	186	85	95	159	159	114	114	199	201	120	128	188	192	146	146	236	236	291	293
16	FWC_FLB_16	1	1	120	138	100	104	118	120	127	129	128	134	180	180	188	188	85	93	161	161	114	116	199	199	120	148	180	192	138	148	236	236	279	295
17	FWC_FLB_17	1	1	120	120	102	102	120	120	127	129	124	134	180	180	186	186	85	91	173	183	112	112	199	199	126	128	192	194	138	142	236	236	285	291
18	FWC_FLB_18	1	1	128	134	102	102	120	120	117	129	124	128	170	180	186	186	87	89	161	171	112	114	199	201	128	158	180	188	138	144	236	236	285	305
19	FWC_FLB_19	1	1	120	130	100	102	120	120	117	119	124	128	170	180	-9	-9	87	87	161	169	112	116	199	199	136	136	190	190	152	162	236	236	279	283
20	FWC_FLB_20	1	1	128	128	102	104	-9	-9	127	127	128	128	180	180	186	188	91	109	173	179	114	114	199	201	136	136	188	192	138	138	236	236	281	295
21	FWC_FLB_21	1	1	120	120	100	106	116	116	129	129	124	128	180	180	186	186	87	95	171	175	112	112	199	199	106	124	192	192	136	136	236	236	291	291
22	FWC_FLB_22	1	1	120	120	100	102	-9	-9	119	119	128	128	180	180	186	186	87	95	161	171	112	116	199	201	120	150	188	192	142	144	236	236	283	297
23	FWC_FLB_23	1	1	120	120	100	100	118	118	117	129	120	128	170	180	186	186	87	101	173	183	112	112	201	201	124	130	188	192	142	150	236	236	261	291
24	FWC_FLB_24	1	1	120	120	100	106	-9	-9	119	119	124	134	170	180	186	186	87	87	159	171	112	114	199	201	124	130	186	188	142	146	236	236	261	279
25	FWC_FLB_25	1	1	120	128	98	100	-9	-9	117	119	116	120	180	180	186	186	89	109	159	179	112	116	199	201	128	148	190	192	136	136	236	236	261	297
26	FWC_FLB_26	1	1	120	126	100	102	116	118	119	129	124	132	170	180	190	192	87	91	171	171	114	114	199	201	128	130	194	202	150	156	236	236	261	279
27	FWC_FLB_27	1	1	120	120	100	102	118	118	119	127	120	124	170	180	186	186	87	89	171	173	112	112	199	201	124	168	188	188	-9	-9	236	236	261	283
28	FWC_FLB_28	1	1	120	128	100	100	118	118	117	129	128	128	180	180	-9	-9	87	91	159	171	114	114	199	201	130	166	192	194	142	142	236	236	291	295
29	FWC_FLB_29	1	1	120	120	100	100	118	118	119	129	128	134	170	180	-9	-9	87	87	161	173	112	112	199	201	160	160	188	192	136	140	236	236	291	291
30	FWC_FLB_30	1	1	120	120	100	100	118	118	119	129	128	134	180	180	186	186	87	95	171	179	112	114	199	199	106	160	188	194	136	150	238	238	261	261
31	FWC_FLB_31	1	1	120	128	100	102	116	118	119	129	120	138	180	180	186	186	85	87	171	171	114	116	199	199	128	180	188	188	136	142	236	236	261	261
32	FWC_FLB_32	1	1	120	128	98	100	-9	-9	119	129	120	134	170	170	188	192	87	91	161	171	114	114	199	199	128	152	188	196	144	156	236	236	291	297
33	FWC_FLB_33	1	1	120	120	100	100	118	118	117	127	128	134	170	180	-9	-9	87	99	159	159	112	114	199	201	130	136	198	198	136	136	236	236	295	295
34	FWC_FLB_34	1	1	128	148	102	102	116	116	127	127	124	128	180	180	188	188	91	93	171	173	112	112	199	199	128	162	188	192	146	162	236	236	261	279
35	FWC_FLB_35	1	1	120	120	100	102	118	120	117	119	120	120	170	180	192	192	95	101	159	185	112	112	199	199	124	168	194	198	124	124	236	236	-9	-9
36	FWC_FLB_36	1	1	120	120	100	100	118	118	119	129	128	132	170	170	188	194	87	87	173	173	114	116	199	201	148	158	192	196	150	152	236	236	281	289
37	FWC_FLB_37	1	1	120	122	100	102	-9	-9	119	119	134	134	180	180	186	186	87	91	171	179	112	112	201	201	120	168	188	192	142	176	236	236	259	289
38	FWC_FLB_38	1	1	120	120	100	102	116	116	119	129	116	134	170	180	186	186	91	91	175	183	112	116	201	201	136	136	188	188	142	194	236	236	263	279
39	FWC_FLB_39	1	1	120	120	102	102	118	118	119	119	132	132	170	180	186	186	89	91	159	181	114	116	199	199	136	160	192	192	140	152	236	238	261	289
40	FWC_FLB_40	1	1	120	146	100	102	-9	-9	119	129	120	124	170	180	186	192	87	95	159	171	114	114	199	201	124	128	184	198	124	142	236	238	285	289
41	FWC_LMB_1	1	1	120	120	102	102	118	118	129	129	120	130	180	180	-9	-9	89	111	173	173	112	112	199	199	124	124	192	218	142	154	236	236	267	293
42	FWC_LMB_2	1	1	120	120	100	102	116	116	119	129	130	134	170	180	-9	-9	89	89	175	175	112	112	199	199	124	152	198	218	142	190	236	236	261	295
43	FWC_LMB_3	1	1	120	120	100	102	116	116	119	129	120	132	170	180	-9	-9	89	89	173	175	112	112	199	199	124	124	192	200	154	206	236	238	295	297
44	FWC_LMB_4	1	1	120	120	102	102	116	116	119	129	120	132	170	180	-9	-9	87	89	175	175	112	114	199	199	114	181	190	220	154	164	236	236	261	267
45	FWC_LMB_5	1	1	120	120	100	100	118	118	119	119	120	134	180	180	-9	-9	85	87	161	169	112	112	199	199	124	124	180	200	164	188	236	236	263	263
46	FWC_LMB_6	1	1	120	120	102	102	118	118	129	129	120	132	180	180	-9	-9	89	89	173	179	112	112	199	201	124	124	180	218	154	154	236	236	261	309
47	FWC_LMB_7	1	1	120	146	100	100	118	118	119	129	120	130	170	180	-9	-9	89	91	161	175	112	112	199	201	124	124	180	198	156	206	236	236	263	267
48	FWC_LMB_8	1	1	120	120	102	102	118	118	119	129	120	130	180	180	-9	-9	89	89	175	175	112	112	199	201	124	156	202	218	154	154	236	236	315	333
49	FWC_LMB_9	1	1	120	120	102	102	116	116	119	119	120	120	180	180	-9	-9	89	89	169	175	112	112	199	199	181	186	200	218	154	154	236	236	297	297
50	FWC_LMB_10	1	1	120	122	100	102	116	116	119	129	130	130	170	180	-9	-9	89	89	171	175	112	114	199	199	124	144	180	192	142	154	236	236	295	315
51	FWC_LMB_11	1	1	120	120	100	100	116	122	129	129	120	130	180	180	-9	-9	89	89	169	171	112	112	199	199	156	160	192	198	140	154	236	236	261	295
52	FWC_LMB_12	1	1	120	120	100	100	116	120	129	129	120	120	170	170	-9	-9	89	89	173	175	112	112	199	199	144	170	204	218	154	154	236	236	263	315
53	FWC_LMB_13	1	1	120	120	100	102	116	116	119	129	130	134	180	180	-9	-9	87	87	169	173	112	112	199	199	124	144	192	218	154	154	236	236	289	303
54	FWC_LMB_14	1	1	120	120	100	102	118	118	119	119	120	130	170	180	-9	-9	87	87	169	175	112	112	199	201	124	124	198	202	154	186	236	236	293	309
55	FWC_LMB_15	1	1	120	120	98	100	116	116	119	119	120	134	170	180	-9	-9	85	89	171	171	112	112	199	199	124	156	202	218	156	212	236	236	263	331
56	FWC_LMB_16	1	1	120	120	102	102	118	118	129	129	120	132	170	170	-9	-9	89	89	173	175	112	112	199	201	124	180	192	202	138	156	236	236	261	261
57	FWC_LMB_17	1	1	120	120	100	100	116	116	119	119	130	134	180	180	-9	-9	89	89	161	171	112	112	199	201	124	124	202	204	152	206	236	236	261	293
58	FWC_LMB_18	1	1	120	120	100	100	116	116	119	129	120	134	170	180	-9	-9	89	113	171	175	112	112	199	199	170	180	194	220	142	206	236	236	283	303
59	FWC_LMB_19	1	1	120	136	100	110	116	122	129	129	120	130	180	180	-9	-9	89	89	177	179	112	114	199	199	124	144	194	202	150	202	236	236	303	323
60	FWC_LMB_20	1	1	120	120	100	102	118	118	117	129	120	132	170	180	-9	-9	87	89	173	175	112	112	199	199	124	180	192	194	154	184	236	238	267	303
61	FWC_LMB_21	1	1	120	120	102	102	118	118	119	119	120	120	170	180	-9	-9	89	89	161	173	112	112	199	201	162	181	192	202	140	154	236	236	263	263
62	FWC_LMB_22	1	1	120	130	100	104	116	120	119	129	130	134	180	180	-9	-9	89	109	159	173	114	114	199	201	120	181	198	218	154	156	236	236	261	289
63	FWC_ALB_1	2	1	130	136	104	104	118	118	155	155	130	132	180	180	196	196	93	93	151	151	114	114	195	201	86	86	178	178	126	126	238	238	273	285
64	FWC_ALB_2	2	1	136	136	106	108	118	118	155	155	130	134	180	180	196	204	91	99	151	159	114	114	201	203	86	112	178	180	112	128	238	238	269	287
65	FWC_ALB_3	2	1	130	136	104	104	118	120	155	155	130	130	180	180	196	196	87	95	159	159	114	114	199	201	86	112	180	180	126	132	238	238	269	289
66	FWC_ALB_4	2	1	134	136	104	108	118	118	155	155	126	130	180	180	196	196	91	91	151	159	114	114	199	201	86	126	178	178	126	128	238	238	269	273
67	FWC_ALB_5	2	1	130	130	104	108	118	118	155	155	132	134	180	180	196	196	93	93	151	159	114	114	199	199	86	110	178	178	112	128	238	238	285	289
68	FWC_ALB_6	2	1	132	136	104	108	118	118	155	155	126	130	180	180	196	196	91	95	151	151	114	114	201	201	86	118	178	178	112	126	238	238	271	281
69	FWC_ALB_7	2	1	130	136	104	104	118	118	155	155	130	132	180	180	196	196	93	95	151	151	114	114	201	201	86	118	178	180	126	128	238	238	285	285
70	FWC_ALB_8	2	1	130	136	108	108	118	118	155	155	126	132	180	180	196	196	93	99	151	151	114	114	199	201	86	86	178	178	112	128	238	238	281	299
71	FWC_ALB_9	2	1	136	136	104	106	118	118	155	157	130	130	180	180	196	196	89	99	151	159	114	114	201	201	86	86	178	178	126	128	238	238	271	285
72	FWC_ALB_10	2	1	130	132	106	106	118	118	155	155	126	132	180	180	196	196	87	99	159	159	114	114	199	199	86	108	178	178	126	126	238	238	285	297
73	FWC_ALB_11	2	1	136	136	-9	-9	118	118	155	155	130	134	180	180	196	198	85	91	151	151	112	112	201	201	86	86	178	178	126	132	238	238	287	287
74	FWC_ALB_12	2	1	130	136	104	106	118	118	155	155	126	130	180	180	196	198	91	95	151	151	114	114	201	201	86	110	178	180	126	126	238	238	269	269
75	FWC_ALB_13	2	1	130	136	104	108	118	118	155	155	132	132	180	180	196	196	95	99	151	151	114	114	199	201	86	86	178	178	128	132	238	238	269	279
76	FWC_ALB_14	2	1	130	136	104	104	118	118	155	155	126	138	180	180	198	200	95	99	159	159	114	114	201	201	86	86	178	178	126	128	238	238	289	301
77	FWC_ALB_15	2	1	130	130	104	104	118	118	155	155	130	132	180	180	196	198	93	99	151	151	114	114	195	199	108	118	178	178	112	130	238	238	269	295
78	FWC_ALB_16	2	1	130	140	104	106	-9	-9	155	155	130	134	180	180	196	198	91	91	151	151	114	114	201	201	86	86	178	178	112	134	238	238	285	287
79	FWC_ALB_17	2	1	130	136	104	108	118	118	155	155	130	130	180	180	194	196	91	97	151	151	114	114	201	201	86	108	178	180	112	126	238	238	285	287
80	FWC_ALB_18	2	1	130	130	104	108	118	118	155	155	126	132	180	180	196	196	95	99	151	151	114	114	199	201	86	116	178	178	112	126	238	238	283	285
81	FWC_ALB_19	2	1	136	138	104	108	118	118	155	155	130	130	180	180	196	196	97	99	151	151	114	114	199	199	86	108	178	178	126	130	238	238	281	281
82	FWC_ALB_20	2	1	136	138	106	106	118	118	155	155	130	132	180	180	196	196	87	95	151	159	114	114	199	201	86	86	178	180	112	126	238	238	271	285
83	FWC_ALB_21	2	1	132	136	108	108	118	118	155	155	126	130	180	180	196	198	91	103	151	159	114	114	201	201	86	86	178	178	130	132	238	238	285	291
84	FWC_ALB_22	2	1	130	130	104	104	118	118	155	155	130	130	180	182	196	196	87	91	159	167	114	114	201	203	86	86	178	178	130	130	238	238	269	269
85	FWC_ALB_23	2	1	130	130	104	104	-9	-9	155	155	130	130	182	182	196	196	87	87	151	159	114	114	199	201	86	86	178	178	112	126	238	238	261	269
86	FWC_ALB_24	2	1	130	136	104	104	-9	-9	155	155	130	130	180	180	196	196	91	95	151	159	114	114	201	201	86	86	178	178	126	130	238	238	269	269
87	FWC_ALB_25	2	1	130	136	104	104	118	118	155	155	130	144	180	180	196	196	87	93	151	159	114	114	201	201	86	86	178	180	130	130	238	238	267	269
88	FWC_ALB_26	2	1	130	130	104	106	-9	-9	155	155	130	130	180	180	196	196	87	95	151	159	114	114	201	201	86	86	178	178	128	130	238	238	267	269
89	FWC_ALB_27	2	1	130	130	104	104	-9	-9	155	155	130	130	180	180	196	196	87	91	151	151	114	114	201	201	86	86	178	180	126	126	238	238	269	269
90	FWC_ALB_28	2	1	130	130	104	106	118	118	155	155	130	132	182	182	196	196	87	91	151	151	114	114	201	201	86	86	178	178	128	128	238	238	269	269
91	FWC_ALB_29	2	1	130	136	104	104	-9	-9	155	155	130	130	180	182	196	196	87	87	151	151	114	114	201	201	86	86	178	178	112	130	238	238	269	269
92	FWC_ALB_30	2	1	130	136	104	104	-9	-9	155	155	130	144	182	182	196	196	87	109	151	159	114	114	201	201	86	86	178	178	126	130	238	238	269	269
93	FWC_ALB_31	2	1	130	130	104	108	-9	-9	155	155	130	144	180	180	196	196	87	87	151	159	114	114	201	201	86	118	178	180	130	136	238	238	269	269
94	FWC_ALB_32	2	1	130	136	104	104	-9	-9	155	155	130	130	180	180	196	196	91	95	159	167	114	114	201	201	86	86	178	178	130	130	238	238	261	291
95	FWC_ALB_33	2	1	130	130	104	106	-9	-9	155	155	130	130	180	180	196	196	87	87	151	151	114	114	199	201	86	86	178	180	112	126	238	238	269	269
96	FWC_ALB_34	2	1	130	130	104	104	-9	-9	155	155	130	130	180	180	196	196	87	87	151	159	114	114	201	201	86	86	178	180	126	128	238	238	261	269
97	FWC_ALB_35	2	1	130	130	104	104	-9	-9	155	155	130	130	180	180	196	196	87	91	151	159	114	114	199	201	86	86	178	178	124	128	238	238	269	269
98	FWC_ALB_36	2	1	130	130	104	104	-9	-9	155	155	130	130	180	180	196	196	91	95	159	173	114	114	199	201	86	86	178	180	128	128	238	238	261	269
99	FWC_ALB_37	2	1	130	130	104	106	-9	-9	155	155	130	132	180	180	196	196	87	91	151	159	114	114	199	201	86	86	178	178	126	126	238	238	269	269
100	FWC_ALB_38	2	1	130	130	104	106	-9	-9	155	155	130	132	180	180	196	196	87	95	151	151	114	114	201	201	86	86	178	178	126	128	238	238	269	269
101	FWC_ALB_39	2	1	132	136	104	104	-9	-9	155	155	144	144	180	180	196	196	87	91	151	151	114	114	199	201	86	86	178	178	128	130	238	238	261	269
102	FWC_ALB_40	2	1	130	130	102	102	-9	-9	155	155	130	130	180	180	196	196	87	87	151	159	114	114	201	201	86	86	178	178	126	130	238	238	261	269
103	FWC_ALB_41	2	1	130	136	104	104	118	118	155	155	130	130	180	180	196	196	91	91	159	159	114	114	201	201	86	86	178	178	112	130	238	238	261	269
104	FWC_ALB_42	2	1	130	130	104	104	118	118	155	155	130	130	180	180	-9	-9	87	93	159	167	114	114	201	201	86	86	178	178	126	128	236	238	269	269
105	FWC_ALB_43	2	1	130	136	104	104	118	118	155	155	130	132	180	180	196	196	87	91	151	151	114	114	201	201	86	86	178	180	130	130	238	238	271	271
106	FWC_ALB_44	2	1	130	130	104	108	118	118	155	155	130	130	180	180	196	196	87	91	151	151	114	114	201	201	86	86	178	180	130	130	238	238	-9	-9
107	FWC_ALB_45	2	1	130	130	104	106	-9	-9	155	155	130	132	180	180	196	196	87	87	151	151	114	114	201	201	86	86	178	180	126	130	238	238	267	269
108	FWC_ALB_46	2	1	130	130	104	108	-9	-9	155	155	130	130	180	180	196	204	87	91	151	159	114	114	201	201	86	86	178	178	124	130	238	238	267	271
109	FWC_ALB_47	2	1	130	130	104	104	-9	-9	155	155	130	132	180	180	196	196	87	91	151	151	114	114	201	201	86	86	178	180	128	130	238	238	261	291
110	FWC_ALB_48	2	1	130	130	104	104	-9	-9	155	155	130	130	180	180	196	196	91	91	151	159	114	114	201	201	86	86	178	178	126	130	238	238	269	269
111	FWC_ALB_49	2	1	130	130	104	104	118	118	155	155	130	130	180	180	196	196	87	91	151	159	114	114	201	201	86	86	178	180	126	128	238	238	269	271
112	FWC_ALB_50	2	1	130	130	104	104	118	118	155	155	130	144	180	180	196	196	87	93	151	159	114	114	199	201	86	86	178	178	130	130	238	238	269	269
113	FWC_ALB_51	2	1	130	130	104	104	-9	-9	155	155	130	130	180	180	196	196	87	91	151	167	114	114	201	201	86	86	178	180	124	128	238	238	269	271
114	FWC_ALB_52	2	1	130	130	104	104	-9	-9	155	155	130	130	180	180	196	196	91	95	159	159	114	114	201	201	86	86	180	180	126	130	238	238	269	291
115	FWC_ALB_53	2	1	130	130	104	104	-9	-9	155	155	130	132	180	180	196	196	95	95	159	159	114	114	201	201	86	86	178	178	126	128	238	238	261	269
116	FWC_ALB_54	2	1	130	136	104	104	118	118	155	155	130	130	180	180	196	196	91	91	151	155	114	114	201	201	86	86	178	180	128	130	238	238	269	269
117	FWC_ALB_55	2	1	130	130	104	104	118	118	155	155	130	130	180	180	196	196	91	95	151	159	114	114	201	201	86	86	178	178	130	136	238	238	269	269
118	FWC_ALB_56	2	1	130	130	104	104	118	118	155	155	130	144	180	180	196	196	87	87	151	167	114	114	201	201	86	86	178	178	128	136	238	238	261	291
119	FWC_ALB_57	2	1	130	130	104	104	-9	-9	155	155	130	130	180	180	196	196	95	95	151	173	114	114	199	201	86	86	178	178	128	130	238	238	269	291
120	FWC_ALB_58	2	1	130	130	104	104	-9	-9	155	155	130	130	180	180	196	196	87	91	151	151	114	114	201	201	86	86	178	178	128	130	238	238	269	269
121	FWC_ALB_59	2	1	130	130	104	104	-9	-9	155	155	130	144	180	180	196	196	91	91	151	151	114	114	201	201	86	86	178	178	130	138	238	238	261	269
122	FWC_ALB_60	2	1	130	130	104	104	-9	-9	155	155	130	130	180	180	196	196	87	91	151	159	114	114	201	201	86	86	178	180	128	136	238	238	261	269
123	FWC_ALB_61	2	1	130	130	104	104	-9	-9	155	155	130	132	180	180	196	196	87	91	151	159	114	114	201	201	86	86	178	180	130	130	238	238	261	269
124	FWC_ALB_62	2	1	130	130	104	104	-9	-9	155	155	130	130	180	180	196	196	87	91	151	155	114	114	201	201	86	118	178	178	124	130	238	238	261	269
125	FWC_ALB_63	2	1	130	130	104	106	-9	-9	155	155	130	132	180	180	196	196	87	91	151	159	114	114	201	201	86	86	178	180	130	130	238	238	267	269
126	Coosa2016_145	3	1	140	142	112	112	118	118	191	191	132	132	182	182	202	202	91	101	169	173	114	114	193	213	110	110	182	182	126	126	238	238	253	277
127	Coosa2016_148	3	1	140	140	112	112	118	118	189	191	130	130	182	182	196	202	93	101	151	197	114	114	213	213	110	110	182	182	172	172	238	238	291	301
128	Coosa2016_150	3	1	136	138	112	114	118	118	189	192	116	130	182	182	196	196	99	101	151	155	114	114	213	213	110	110	182	186	126	182	238	238	257	291
129	Coosa2016_152	3	1	138	140	112	112	118	118	191	191	116	130	182	182	196	196	99	105	151	155	114	114	213	213	110	110	182	182	182	182	238	238	301	309
130	Coosa2016_156	3	1	132	138	112	112	118	118	191	193	130	132	182	182	196	196	105	115	151	151	114	114	213	213	110	110	182	184	162	196	238	238	303	309
131	Coosa2016_182	3	1	134	140	120	126	-9	-9	193	194	132	134	-9	-9	200	200	91	97	169	173	114	114	193	213	110	110	182	182	126	160	238	238	271	291
132	Coosa2016_183	3	1	134	142	112	120	-9	-9	193	196	132	132	-9	-9	200	202	93	99	155	155	114	114	193	213	110	110	182	184	126	126	238	238	253	283
133	Coosa2016_184	3	1	142	142	120	120	-9	-9	186	193	130	132	-9	-9	202	202	93	101	155	173	114	114	-9	-9	110	110	182	182	126	126	238	238	291	297
134	Coosa2016_185	3	1	142	154	110	120	-9	-9	191	194	130	136	-9	-9	200	200	91	103	157	157	114	114	193	213	110	110	182	184	126	180	238	238	271	291
135	Coosa2016_189	3	1	138	140	104	120	-9	-9	186	191	130	132	-9	-9	202	202	97	97	155	157	114	114	213	213	110	110	182	182	180	182	238	238	271	291
136	Coosa2016_192	3	1	144	152	110	114	-9	-9	186	191	130	132	-9	-9	202	202	103	107	157	173	114	114	193	213	110	110	182	184	126	126	238	238	271	297
137	Coosa2016_193	3	1	140	142	120	120	-9	-9	191	194	132	132	-9	-9	202	202	93	101	155	173	114	114	213	213	110	110	182	182	126	126	238	238	271	279
138	Coosa2016_196	3	1	140	156	110	130	-9	-9	193	196	132	132	-9	-9	202	202	93	103	155	155	114	114	193	193	110	110	182	184	126	210	238	238	271	291
139	Coosa2016_197	3	1	134	144	104	120	-9	-9	191	193	130	134	-9	-9	200	202	93	99	155	157	114	114	213	213	110	110	182	182	126	162	238	238	271	279
140	Coosa2016_198	3	1	140	140	120	140	-9	-9	191	194	132	134	-9	-9	200	202	91	91	155	169	114	114	193	193	110	110	182	186	126	126	238	238	253	271
141	Chattahooch_1110	4	1	146	146	96	98	116	116	177	177	114	140	180	180	196	196	103	105	167	175	114	116	211	211	110	110	184	188	154	154	238	238	279	315
142	Chattahooch_1111	4	1	144	144	98	98	116	116	177	177	108	114	180	180	180	196	-9	-9	171	175	116	116	211	211	110	110	186	188	154	154	238	238	273	311
143	Chattahooch_1316	4	1	144	154	96	98	116	116	177	177	114	114	180	180	196	204	99	121	167	221	114	116	211	211	110	110	178	188	154	154	238	238	293	317
144	Chattahooch_1318	4	1	144	144	96	96	118	118	174	177	114	128	180	180	198	202	113	123	159	159	114	114	211	211	106	110	188	188	156	156	238	238	277	291
145	Chattahooch_1320	4	1	146	156	98	98	116	118	177	177	114	114	180	180	198	202	123	123	161	193	114	116	211	213	110	110	184	188	154	156	238	238	273	277
146	Chattahooch_1321	4	1	146	156	98	98	116	118	177	177	114	114	180	180	198	202	123	123	159	161	114	116	211	213	110	110	184	188	152	154	238	238	273	277
147	Chattahooch_1327	4	1	146	146	98	98	116	116	155	177	114	130	180	180	188	196	113	123	151	177	116	116	211	211	110	110	178	184	152	156	238	238	271	271
148	Chattahooch_1331	4	1	130	146	98	104	116	116	155	177	114	132	180	180	196	204	113	113	161	161	114	114	203	211	110	110	184	188	152	152	238	238	271	291
149	Chattahooch_893	4	1	134	146	98	98	116	118	177	177	114	140	180	180	180	198	123	123	151	159	114	116	205	213	110	110	178	188	150	152	238	238	273	273
150	Chattahooch_894	4	1	144	146	96	100	116	116	177	192	114	114	180	180	188	202	123	123	151	177	114	114	211	215	110	110	184	188	152	152	238	238	273	277
151	Chattahooch_895	4	1	134	146	98	98	116	118	155	192	114	130	180	180	180	198	103	123	151	177	114	116	211	213	106	110	178	188	152	158	238	238	273	273
152	Chattahooch_902	4	1	130	142	96	96	116	116	177	177	114	114	180	180	196	198	103	117	163	173	114	116	215	217	110	110	188	188	154	156	238	238	271	273
153	Chattahooch_908	4	1	146	224	98	98	116	116	177	177	114	140	180	180	196	196	107	121	151	159	114	114	205	217	86	110	178	188	140	156	238	238	279	315
154	Chattahooch_918	4	1	146	228	98	100	116	116	177	177	114	140	180	180	196	200	105	135	159	167	114	114	205	217	110	110	178	188	140	154	238	238	271	275
155	Chattahooch_919	4	1	146	150	100	100	116	116	155	177	114	130	180	180	180	196	97	105	151	167	114	116	211	211	110	110	178	188	126	142	238	238	271	279
156	Chattahooch_921	4	1	146	200	98	100	116	118	155	177	114	114	180	180	196	208	103	107	161	167	114	114	203	211	110	110	188	188	140	156	238	238	271	273
157	Chattahooch_924	4	1	142	144	96	100	116	118	155	177	114	116	180	180	180	200	107	139	159	177	116	116	201	211	110	110	178	184	154	156	238	238	271	315
158	Chattahooch_926	4	1	142	146	96	100	116	118	155	155	114	114	180	182	196	200	89	107	161	167	116	116	211	217	110	110	188	188	156	156	238	238	273	315
159	Chattahooch_927	4	1	142	144	100	100	116	116	177	177	114	114	180	180	196	200	107	135	167	175	116	116	201	217	110	110	188	188	154	156	238	238	315	315
160	Chattahooch_929	4	1	142	200	98	100	116	116	177	177	114	114	180	182	196	204	103	107	159	177	114	116	211	217	110	110	184	188	140	140	238	238	271	315
161	Chattahooch_931	4	1	142	142	96	96	116	116	155	155	114	132	180	182	196	196	101	103	159	167	114	116	211	211	110	110	178	188	156	156	238	238	315	315
162	Chattahooch_934	4	1	146	146	100	100	116	118	177	177	114	114	180	182	196	204	103	139	151	161	114	116	211	217	110	110	184	188	140	140	238	238	315	317
163	Chattahooch_937	4	1	142	146	100	100	116	118	177	177	114	114	180	182	180	196	107	107	151	161	116	116	211	211	110	110	184	188	140	140	238	238	271	315
164	Chattahooch_938	4	1	142	200	98	100	116	116	177	177	114	114	180	180	196	204	103	139	159	177	114	116	211	217	110	110	184	188	170	172	238	238	315	317
165	Chattahooch_939	4	1	144	146	100	100	116	116	177	177	114	130	180	180	180	208	97	97	151	167	114	114	211	215	110	110	180	188	126	156	238	238	271	273
166	Chattahooch_941	4	1	146	146	100	100	116	118	155	155	114	140	180	180	196	208	103	107	167	167	114	116	203	211	110	110	178	178	154	156	238	238	291	315
167	Chattahooch_946	4	1	146	146	100	100	116	118	155	155	114	150	180	180	178	200	97	103	151	167	116	116	203	211	110	110	178	188	156	156	238	238	261	273
168	Chattahooch_947	4	1	146	200	98	100	116	118	155	177	114	114	180	180	196	208	103	107	151	159	114	114	211	215	110	110	178	188	140	140	238	238	271	315
169	Chattahooch_949	4	1	142	146	100	100	116	118	155	177	114	114	180	180	196	208	107	107	151	159	114	116	203	211	110	110	178	188	154	156	238	238	315	315
170	Chattahooch_957	4	1	146	234	98	100	116	118	155	177	128	140	180	180	196	208	97	105	159	173	114	116	203	217	110	110	188	188	140	156	238	238	273	275
171	OSU_A_38	5	1	128	132	116	118	116	116	155	155	130	130	180	180	178	178	85	89	167	167	114	114	201	201	110	110	178	178	154	168	238	238	285	287
172	OSU_A_09	5	1	132	132	116	116	116	116	155	155	132	132	180	180	178	178	85	109	161	167	114	114	201	201	122	122	178	178	156	158	238	238	289	289
173	OSU_A_24	5	1	132	132	116	120	116	116	155	155	132	132	180	180	178	178	89	91	167	167	114	114	201	201	110	122	178	178	162	176	238	238	287	287
174	Mcat3533	5	1	128	132	116	116	116	116	155	155	130	132	180	180	178	178	89	91	167	167	114	114	203	203	122	122	178	178	156	164	238	238	285	287
175	OSU_E_22	5	1	128	132	116	118	116	116	155	155	130	130	180	180	178	178	89	89	167	167	114	114	201	201	126	126	178	178	140	158	238	238	287	289
176	OSU_E_5	5	1	132	138	116	116	116	116	155	155	130	132	180	180	178	178	85	91	167	167	114	114	201	201	110	126	178	178	154	158	238	238	285	287
177	OSU_E_28	5	1	128	132	116	116	116	116	155	155	132	134	180	180	178	178	85	89	167	167	114	114	201	203	110	110	178	178	164	164	238	238	285	287
178	OSU_E_34	5	1	132	132	116	118	116	116	155	155	130	132	180	180	178	178	85	89	167	167	114	114	201	203	110	122	178	178	154	156	238	238	285	285
179	Mcat5340	5	1	132	132	116	118	116	116	155	155	130	132	180	180	178	178	85	89	167	167	114	114	201	203	122	124	178	178	160	164	238	238	285	289
180	Mcat5349	5	1	132	132	116	116	116	116	155	155	130	132	180	180	178	178	85	89	167	167	114	114	201	201	122	124	178	178	160	164	238	238	285	285
181	SHBA_BigCreek_2015-195	5	1	132	132	116	118	116	116	155	155	130	132	180	180	178	178	91	93	167	167	114	114	201	203	110	122	178	178	166	176	238	238	285	285
182	SHBA_BigCreek_2015-249	5	1	130	132	116	118	116	116	155	155	130	132	180	180	178	178	89	93	167	167	114	114	201	203	122	122	178	178	160	176	238	238	285	285
183	GMNHTC-3411	5	1	132	132	116	116	116	116	155	155	130	132	180	180	178	178	89	95	167	167	114	114	201	201	122	126	178	178	158	160	238	238	287	287
184	SHBA_CHA_2015-108	5	1	132	132	116	118	116	116	155	155	130	132	180	180	178	178	91	99	161	167	114	114	201	203	122	126	178	180	154	180	238	238	285	287
185	GMNHTC-3484	5	1	132	132	116	116	116	116	155	155	126	126	180	180	178	178	85	93	167	167	114	114	201	203	110	110	178	178	156	160	238	238	287	287
186	SHBA_CHA_2015-119	5	1	128	132	118	118	116	116	155	155	130	130	180	180	178	178	91	101	167	167	114	114	201	203	122	126	178	178	148	162	238	238	287	287
187	SHBA_U_4	5	1	136	136	116	116	116	116	155	155	130	130	180	180	178	178	91	93	161	167	114	114	201	201	110	124	178	178	158	164	238	238	289	289
188	SHBA_U_14	5	1	136	136	116	116	116	116	155	155	130	130	180	180	178	178	93	93	161	161	114	114	201	201	110	124	178	178	158	164	238	238	287	289
189	SHBA_U_16	5	1	136	136	116	116	116	116	155	155	130	130	180	180	178	178	91	91	161	167	114	114	201	201	110	124	178	178	158	158	238	238	289	289
190	SHBA_U_22	5	1	136	136	116	116	116	116	155	155	130	130	180	180	178	178	91	93	161	161	114	114	201	201	122	122	178	178	158	158	238	238	289	289
191	GDR_294	5	1	130	132	116	118	116	116	155	155	132	132	222	222	178	180	89	89	161	167	112	114	201	201	122	126	178	178	160	160	238	238	285	285
192	GDR_259	5	1	132	132	118	118	116	116	155	155	126	130	222	222	178	178	91	95	161	167	114	114	201	201	124	124	178	178	160	164	238	238	285	285
193	GDR_261	5	1	132	132	116	116	116	116	155	155	130	130	222	222	178	178	85	93	167	167	112	114	201	201	110	122	178	178	148	160	238	238	285	285
194	GDR_608	5	1	128	128	116	116	116	116	155	155	130	132	180	180	178	178	93	93	167	167	114	114	201	201	110	110	178	178	162	174	238	238	285	285
195	BBCC_23	5	1	128	132	114	116	116	116	155	155	130	130	222	222	178	178	89	89	161	167	114	114	201	201	110	120	178	178	158	158	238	238	285	287
196	BBCC_54	5	1	132	132	114	114	116	116	155	155	130	130	222	222	178	178	85	89	167	167	114	114	201	201	122	122	178	178	156	162	238	238	287	287
197	BBCC_57	5	1	128	132	114	116	116	116	155	155	130	132	222	222	178	178	89	89	167	167	114	114	201	201	110	124	178	178	156	158	238	238	285	287
198	BBCC_58	5	1	132	132	114	116	116	116	155	155	132	132	222	222	178	178	93	103	161	167	114	114	201	201	122	126	178	178	154	164	238	238	285	287
199	GDR_441	5	1	128	132	116	116	116	116	155	155	126	132	222	222	178	178	89	93	167	167	112	114	201	203	110	122	178	178	158	170	238	238	285	287
200	GDR_444	5	1	132	136	118	118	116	116	155	155	130	132	222	222	178	178	91	95	167	167	114	114	201	203	124	126	178	178	140	160	238	238	285	287
201	GDR_446	5	1	130	136	116	118	116	116	155	155	126	132	222	222	178	178	89	89	167	169	114	114	201	201	110	122	178	178	154	172	238	238	285	285
202	GA5408	5	1	128	132	118	118	116	116	155	155	130	132	180	180	178	178	89	93	167	167	114	114	201	203	124	126	178	178	150	160	238	238	267	287
203	FLRSHB_246	5	1	128	128	116	118	116	116	155	155	126	130	180	180	178	178	89	93	161	167	114	114	201	201	122	122	178	178	164	176	238	238	285	287
204	FLRSHB_277	5	1	132	132	118	118	116	116	155	155	130	130	180	180	178	178	91	93	161	167	114	114	201	203	122	126	178	178	154	166	238	238	287	287
205	FLRSHB_120	5	1	132	132	116	116	116	116	155	155	132	134	180	180	178	178	89	93	167	167	114	114	201	201	110	122	178	178	148	164	238	238	285	291
206	FRSHB032	5	1	128	132	116	118	116	116	155	155	130	132	180	180	178	178	89	101	167	167	114	114	201	201	124	124	178	178	160	182	238	238	285	287
207	GA5418	5	1	132	132	116	116	116	116	155	155	130	132	180	180	178	178	89	103	167	167	114	114	201	201	122	124	178	178	160	160	238	238	289	291
208	FLRSHB_262	5	1	132	132	116	118	116	116	155	155	130	130	180	180	178	178	93	99	167	167	114	114	201	203	110	126	178	178	182	190	238	238	287	287
209	FLRSHB_263	5	1	132	132	118	118	116	116	155	155	130	130	180	180	178	178	91	97	167	167	114	114	201	203	122	126	178	178	158	164	238	238	285	287
210	FRSHB059	5	1	128	132	116	118	116	116	155	155	132	134	180	180	178	178	93	93	167	167	114	114	201	201	122	128	178	178	160	164	238	238	285	287
211	FRSHB013	5	1	128	132	116	116	116	116	155	155	130	130	180	180	178	178	85	91	167	167	114	114	201	203	122	122	178	178	140	154	238	238	285	285
212	GA5451	5	1	132	132	116	118	116	116	155	155	130	130	-9	-9	178	178	89	93	161	161	114	114	201	201	122	126	178	178	156	178	238	238	285	287
213	GA5467	5	1	128	132	116	116	116	116	155	155	130	132	180	180	178	178	89	93	161	167	114	114	201	201	110	122	178	178	150	158	238	238	285	285
214	GA5468	5	1	132	132	116	116	116	116	155	155	130	132	-9	-9	178	178	85	93	161	167	112	114	201	201	122	124	178	178	166	168	238	238	285	287
215	GA5484	5	1	132	132	116	118	116	116	155	155	130	130	180	180	178	178	91	101	161	161	114	114	201	201	110	124	178	178	162	192	238	238	285	285
216	GA5428	5	1	132	132	116	118	116	116	155	155	130	130	-9	-9	178	178	91	93	-9	-9	112	114	201	201	110	126	178	178	160	166	238	238	285	287
217	GA5439	5	1	132	132	116	118	116	116	155	155	130	132	180	180	178	178	89	93	161	167	114	114	201	201	124	126	178	178	148	174	238	238	287	289
218	FRSHB069	5	1	132	132	118	118	116	116	155	155	130	132	180	180	178	178	93	99	161	161	114	114	201	203	124	126	178	178	154	176	238	238	285	287
219	FRSHB089	5	1	132	132	118	118	116	116	155	155	130	132	180	180	178	178	89	89	167	167	114	114	201	201	126	126	178	178	140	172	238	238	287	289
220	FRSHB074	5	1	132	132	116	118	116	116	155	155	130	130	180	180	178	178	93	101	161	167	114	114	201	201	110	122	178	178	156	172	238	238	285	287
221	FRSHB052	5	1	132	132	118	118	116	116	155	155	130	130	180	180	178	178	93	103	167	167	114	114	201	203	110	122	178	178	154	160	238	238	285	285
222	sh204	5	1	136	136	114	116	116	116	113	129	130	130	-9	-9	-9	-9	89	93	161	167	114	114	201	203	122	122	178	178	160	176	238	238	287	287
223	sh59	5	1	130	136	114	116	116	116	155	155	132	132	180	180	178	178	85	89	167	167	114	114	201	201	110	122	178	178	160	180	238	238	285	285
224	sh250	5	1	130	132	114	116	116	116	155	155	130	132	-9	-9	-9	-9	85	89	167	167	114	114	201	203	110	110	178	178	160	160	238	238	-9	-9
225	sh25	5	1	130	136	114	116	116	116	155	155	130	130	180	180	178	178	89	89	167	167	114	114	201	203	110	122	178	178	174	180	238	238	285	287

## Sheet: Locality_info
Analysis_order	Analysis_ID	Site_ID	Specimen ID	Gen_batch	Link_ALL_UCRB_Genetics_Num	MasterDB_Captures_Genetics_Num	Date	System	Location	Vis_ID	TL_mm	Tooth_patch?	Possible_hybrid?	MSA_05	Field5	MSA_06	Field7	MSA_08	Field9	MSA_09	Field11	MSA_10	Field13	MSA_12	Field15	MSA_13	Field17	MSA_14	Field19	MSA_17	Field21	MSA_22	Field23	MSA_24	Field25	MSA_25	Field27	MSA_27	Field29	MSA_28	Field31	MSA_29	Field33	MSA_31	Field35	MSA_32	Field37
001_01_ALB	001	01	CHA-72	ALB	CHA 072	CHA 072	2014-05-27	CHA	Flat Rock	ALB	252			132	132	108	108	-9	-9	155	155	130	130	180	180	196	200	198	214	87	87	151	151	114	114	199	201	86	126	178	180	128	128	238	238	285	303
002_01_ALB	002	01	CHA-73	ALB	CHA 073	CHA 073	2014-05-27	CHA	Flat Rock	ALB	472			130	132	104	108	116	118	155	155	134	134	180	180	196	200	214	224	87	93	159	159	114	114	201	201	86	86	180	180	126	126	238	238	297	303
003_01_ALB	003	01	CHA-74	ALB	CHA 074	CHA 074	2014-05-27	CHA	Flat Rock	ALB	426			132	132	108	108	116	118	155	155	130	134	180	180	196	200	214	224	93	95	159	159	114	114	201	201	126	126	180	180	126	126	238	238	285	303
004_01_ALB	004	01	CHA-75	ALB	CHA 075	CHA 075	2014-05-27	CHA	Flat Rock	ALB	277			130	132	106	108	118	118	155	155	134	134	180	180	196	196	198	214	87	87	159	159	114	114	201	201	86	86	180	180	126	126	238	238	287	297
005_01_ALB	005	01	CHA-76	ALB	CHA 076	CHA 076	2014-05-27	CHA	Flat Rock	ALB	248			130	132	104	106	118	118	155	155	130	132	180	180	196	196	202	224	87	95	159	159	114	114	199	201	86	86	180	180	126	128	238	238	297	303
006_01_ALB	006	01	CHA-77	ALB	CHA 077	CHA 077	2014-05-27	CHA	Flat Rock	ALB	148			132	132	106	108	118	118	155	155	132	134	180	180	196	200	224	224	85	95	151	151	114	114	201	201	86	86	180	180	126	126	238	238	301	303
007_01_ALB	007	01	CHA-78	ALB	CHA 078	CHA 078	2014-05-27	CHA	Flat Rock	ALB	361			130	130	104	106	118	118	155	155	132	134	180	180	196	196	214	214	93	95	151	159	114	114	199	201	86	86	180	180	-9	-9	238	238	295	297
008_01_ALB	008	01	CHA-79	ALB	CHA 079	CHA 079	2014-05-27	CHA	Flat Rock	ALB	172			130	132	104	108	118	118	155	155	132	134	180	180	196	200	198	214	87	95	159	159	114	114	201	201	86	86	180	180	128	128	238	238	285	297
009_01_ALB	009	01	CHA-92	ALB	CHA 092	CHA 092	2014-05-29	CHA	Flat Rock	ALB	146			132	132	108	108	114	118	155	155	130	130	180	180	200	200	198	224	85	93	159	159	114	114	201	201	86	86	180	180	126	126	238	238	301	303
010_01_ALB	010	01	CHA-93	ALB	CHA 093	CHA 093	2014-05-29	CHA	Flat Rock	ALB	116			130	130	106	106	-9	-9	155	155	134	134	180	180	196	200	198	224	93	95	151	159	114	114	201	201	86	86	180	180	126	126	238	238	297	303
011_01_ALB	011	01	CHA-94	ALB	CHA 094	CHA 094	2014-05-29	CHA	Flat Rock	ALB	338			130	132	106	108	118	118	155	155	130	132	180	180	196	196	202	214	87	91	151	151	114	114	201	201	86	86	180	180	112	112	238	238	285	297
012_01_ALB	012	01	CHA-95	ALB	CHA 095	CHA 095	2014-05-29	CHA	Flat Rock	ALB	163			130	140	104	106	118	118	155	155	130	134	180	180	196	196	202	224	87	93	151	159	114	114	201	201	86	126	180	180	126	126	238	238	285	297
013_01_ALB	013	01	CHA-96	ALB	CHA 096	CHA 096	2014-05-29	CHA	Flat Rock	ALB	213			132	132	108	108	118	118	155	155	130	132	180	180	196	196	224	224	85	95	151	159	114	114	201	203	86	126	178	180	128	128	238	238	297	303
014_01_ALB	014	01	CHA-97	ALB	CHA 097	CHA 097	2014-05-29	CHA	Flat Rock	ALB	285			130	132	104	108	118	118	155	155	130	130	180	180	196	196	214	224	93	95	151	159	114	114	201	201	86	126	178	180	112	112	238	238	285	287
015_01_ALB	015	01	CHA-98	ALB	CHA 098	CHA 098	2014-05-29	CHA	Flat Rock	ALB	264			132	132	108	108	118	118	155	155	130	130	180	180	196	196	214	224	85	93	151	159	114	114	201	201	86	86	180	180	-9	-9	238	238	285	297
016_01_ALB	016	01	CHA-99	ALB	CHA 099	CHA 099	2014-05-29	CHA	Flat Rock	ALB	152			130	132	106	108	118	118	155	155	130	130	180	180	198	198	198	214	85	95	159	159	114	114	199	201	84	86	180	180	126	126	238	238	285	297
017_01_ALB	017	01	CHA-100	ALB	CHA 100	CHA 100	2014-05-29	CHA	Flat Rock	ALB	185			132	132	104	108	118	118	155	155	132	134	180	180	196	200	198	224	87	87	151	159	114	114	201	201	86	86	180	180	112	112	238	238	297	297
018_01_HYB	018	01	OSU_A_37	SHB	CHA 037	CHA 037	2013-05-05	CHA	Flat Rock	HYB	454	Y	Alabama spot x shoal bass	130	130	104	106	116	116	155	155	130	130	180	180	196	200	216	224	87	95	151	159	114	114	199	201	86	86	180	180	126	126	238	238	297	297
019_01_SHB	019	01	OSU_A_35	SHB	CHA 035	CHA 035	2013-05-05	CHA	Flat Rock	SHB	160			132	132	116	116	116	116	155	155	132	132	180	180	178	178	197	255	89	89	161	167	114	114	201	201	122	124	178	178	140	174	238	238	285	287
020_01_SHB	020	01	OSU_A_36	SHB	CHA 036	CHA 036	2013-05-05	CHA	Flat Rock	SHB	444			132	136	118	118	116	116	155	155	130	132	180	180	178	178	218	265	93	105	167	167	114	114	201	203	110	126	178	178	158	164	238	238	287	289
021_02_ALB	021	02	CHA-59	ALB	CHA 059	CHA 059	2014-05-27	CHA	Bull Shoals 400 (below drop)	ALB	186			130	132	106	108	118	118	155	155	132	132	180	180	196	200	202	224	85	95	151	159	114	114	199	201	86	86	180	180	112	126	238	238	297	297
022_02_ALB	022	02	CHA-60	ALB	CHA 060	CHA 060	2014-05-27	CHA	Bull Shoals 400 (below drop)	ALB	491			132	132	108	108	118	118	155	155	130	130	180	180	196	196	224	224	93	95	151	151	114	114	199	201	86	86	180	180	112	126	238	238	297	303
023_02_ALB	023	02	CHA-61	ALB	CHA 061	CHA 061	2014-05-27	CHA	Bull Shoals 400 (below drop)	ALB	278			130	132	104	108	118	118	155	155	130	134	180	180	196	200	198	198	93	95	159	159	114	114	199	201	86	86	180	180	126	126	238	238	285	285
024_02_ALB	024	02	CHA-62	ALB	CHA 062	CHA 062	2014-05-27	CHA	Bull Shoals 400 (below drop)	ALB	373			130	132	106	108	114	116	155	155	130	130	180	180	196	196	202	224	85	87	151	159	114	114	201	201	84	86	180	180	126	126	238	238	285	297
025_02_ALB	025	02	CHA-63	ALB	CHA 063	CHA 063	2014-05-27	CHA	Bull Shoals 400 (below drop)	ALB	223			130	132	106	108	118	118	155	155	130	132	180	180	196	200	202	224	85	95	159	159	114	114	199	199	86	126	180	180	126	126	238	238	285	297
026_02_ALB	026	02	CHA-64	ALB	CHA 064	CHA 064	2014-05-27	CHA	Bull Shoals 400 (below drop)	ALB	399			130	132	106	108	116	118	155	155	130	132	180	180	196	196	224	224	87	95	151	151	114	114	199	201	86	126	180	180	126	126	238	238	285	297
027_02_ALB	027	02	CHA-65	ALB	CHA 065	CHA 065	2014-05-27	CHA	Bull Shoals 400 (below drop)	ALB	265			132	132	108	108	118	118	155	155	132	134	180	180	196	200	214	224	93	93	151	159	114	114	199	199	86	180	180	180	126	126	238	238	295	297
028_02_ALB	028	02	CHA-66	ALB	CHA 066	CHA 066	2014-05-27	CHA	Bull Shoals 400 (below drop)	ALB	148			130	130	104	108	116	118	155	155	130	130	180	180	196	200	198	214	85	87	151	159	114	114	199	201	86	86	180	180	126	126	238	238	285	297
029_02_ALB	029	02	CHA-67	ALB	CHA 067	CHA 067	2014-05-27	CHA	Bull Shoals 400 (below drop)	ALB	427			130	130	104	106	118	118	155	155	132	132	180	180	196	200	198	202	87	95	151	159	114	114	201	201	86	86	178	180	126	126	238	238	297	303
030_02_ALB	030	02	CHA-68	ALB	CHA 068	CHA 068	2014-05-27	CHA	Bull Shoals 400 (below drop)	ALB	194			132	132	108	108	118	118	155	155	130	130	180	180	196	196	198	216	95	95	151	159	114	114	201	201	86	118	180	180	126	126	238	238	285	297
031_02_ALB	031	02	CHA-69	ALB	CHA 069	CHA 069	2014-05-27	CHA	Bull Shoals 400 (below drop)	ALB	183			130	132	106	108	118	118	155	155	130	130	180	180	196	200	214	224	93	95	151	151	114	114	201	201	86	86	180	180	126	126	238	238	285	303
032_02_ALB	032	02	CHA-70	ALB	CHA 070	CHA 070	2014-05-27	CHA	Bull Shoals 400 (below drop)	ALB	159			130	130	108	108	118	118	155	155	130	132	180	180	196	196	214	224	87	87	151	151	114	114	201	201	86	86	180	180	126	126	238	238	297	297
033_02_ALB	033	02	CHA-71	ALB	CHA 071	CHA 071	2014-05-27	CHA	Bull Shoals 400 (below drop)	ALB	161			130	132	106	108	118	118	155	155	130	130	180	180	196	196	198	218	87	87	151	159	114	114	201	201	86	86	180	180	126	126	238	238	287	297
034_02_ALB	034	02	CHA-88	ALB	CHA 088	CHA 088	2014-05-29	CHA	Bull Shoals 400 (below drop)	ALB	532			132	132	108	108	118	118	155	155	130	132	180	180	196	196	202	214	85	87	151	151	114	114	201	201	86	86	180	180	112	126	238	238	285	285
035_02_ALB	035	02	CHA-89	ALB	CHA 089	CHA 089	2014-05-29	CHA	Bull Shoals 400 (below drop)	ALB	407			132	132	108	108	-9	-9	155	155	130	134	180	180	200	200	214	214	87	87	151	159	114	114	199	201	86	86	178	180	112	126	238	238	295	297
036_02_ALB	036	02	CHA-91	ALB	CHA 091	CHA 091	2014-05-29	CHA	Bull Shoals 400 (below drop)	ALB	311			130	130	104	108	118	118	155	155	130	132	180	180	196	200	198	214	87	95	151	159	114	114	199	201	86	126	180	180	126	126	238	238	299	301
037_02_HYB	037	02	OSU_A_22	SHB	CHA 022	CHA 022	2013-05-05	CHA	Bull Shoals	HYB	408	Y	Alabama spot x shoal bass	132	132	118	118	116	116	155	155	130	132	180	180	178	178	200	218	89	91	167	167	114	114	201	201	122	126	178	178	144	146	238	238	287	287
038_02_HYB	038	02	SHB_CHA_090	HYB_other	CHA 090	CHA 090	2014-05-29	CHA	Bull Shoals 400 (below drop)	HYB	344	Y	Alabama spot x shoal bass?	128	132	116	116	116	116	155	155	130	132	180	180	178	178	197	214	91	93	167	167	114	114	201	203	110	126	178	178	158	158	238	238	287	291
039_02_SHB	039	02	OSU_A_11	SHB	CHA 011	CHA 011	2013-05-05	CHA	Bull Shoals	SHB	481			132	132	116	118	116	116	155	155	130	132	180	180	178	178	197	197	89	89	161	167	114	114	201	201	122	126	178	178	158	176	238	238	287	287
040_02_SHB	040	02	OSU_A_12	SHB	CHA 012	CHA 012	2013-05-05	CHA	Bull Shoals	SHB	505	Y		132	132	116	118	116	116	155	155	132	132	180	180	178	178	200	246	89	91	167	167	114	114	201	201	122	122	178	178	156	160	238	238	285	287
041_02_SHB	041	02	OSU_A_13	SHB	CHA 013	CHA 013	2013-05-05	CHA	Bull Shoals	SHB	311			132	132	116	118	116	116	155	155	130	132	180	180	178	178	216	257	91	91	167	167	114	114	201	201	122	122	178	178	164	166	238	238	281	285
042_02_SHB	042	02	OSU_A_14	SHB	CHA 014	CHA 014	2013-05-05	CHA	Bull Shoals	SHB	304			132	136	116	118	116	116	155	155	130	132	180	180	178	178	216	265	89	93	161	167	114	114	201	203	122	126	178	178	158	164	238	238	287	287
043_02_SHB	043	02	OSU_A_15	SHB	CHA 015	CHA 015	2013-05-05	CHA	Bull Shoals	SHB	334			132	132	116	118	116	116	155	155	130	132	180	180	178	178	202	216	89	91	167	167	114	114	201	201	110	122	178	178	166	166	238	238	281	287
044_02_SHB	044	02	OSU_A_16	SHB	CHA 016	CHA 016	2013-05-05	CHA	Bull Shoals	SHB	420			132	132	116	116	116	116	155	155	130	130	180	180	178	178	216	236	89	91	167	167	114	114	201	203	110	124	178	178	158	164	238	238	287	289
045_02_SHB	045	02	OSU_A_17	SHB	CHA 017	CHA 017	2013-05-05	CHA	Bull Shoals	SHB	149			132	136	118	120	116	116	155	155	126	132	180	180	178	178	197	200	89	93	167	167	114	114	201	201	124	126	178	178	146	156	238	238	285	289
046_02_SHB	046	02	OSU_A_18	SHB	CHA 018	CHA 018	2013-05-05	CHA	Bull Shoals	SHB	149	Y		128	132	116	116	116	116	155	155	132	132	180	180	178	178	197	269	89	89	167	167	114	114	201	201	122	122	178	178	158	174	238	238	285	287
047_02_SHB	047	02	OSU_A_19	SHB	CHA 019	CHA 019	2013-05-05	CHA	Bull Shoals	SHB	260			128	132	116	118	116	116	155	155	130	132	180	180	178	178	198	224	91	91	167	167	114	114	201	203	124	126	178	178	158	160	238	238	289	289
048_02_SHB	048	02	OSU_A_20	SHB	CHA 020	CHA 020	2013-05-05	CHA	Bull Shoals	SHB	265			132	138	116	118	116	116	155	155	130	132	180	180	178	178	197	226	89	93	167	167	114	114	201	203	122	122	178	178	152	174	238	238	285	289
049_02_SHB	049	02	OSU_A_21	SHB	CHA 021	CHA 021	2013-05-05	CHA	Bull Shoals	SHB	297			128	132	116	116	116	116	155	155	132	132	180	180	178	178	216	241	85	89	167	167	114	114	201	203	122	126	178	178	156	164	238	238	287	287
050_02_SHB	050	02	OSU_A_23	SHB	CHA 023	CHA 023	2013-05-05	CHA	Bull Shoals	SHB	299			132	132	118	118	116	116	155	155	132	132	180	180	178	178	202	204	89	89	167	167	114	114	203	203	110	110	178	178	144	174	238	238	289	289
051_02_SHB	051	02	OSU_A_24	SHB	CHA 024	CHA 024	2013-05-05	CHA	Bull Shoals	SHB	297			132	132	116	120	116	116	155	155	132	132	180	180	178	178	214	216	89	91	167	167	114	114	201	201	110	122	178	178	162	176	238	238	287	287
052_02_SHB	052	02	OSU_A_25	SHB	CHA 025	CHA 025	2013-05-05	CHA	Bull Shoals	SHB	190			128	132	116	118	116	116	155	155	130	130	180	180	178	178	214	220	89	91	167	167	114	114	201	201	122	126	178	178	154	164	238	238	285	287
053_02_SHB	053	02	OSU_A_26	SHB	CHA 026	CHA 026	2013-05-05	CHA	Bull Shoals	SHB	160			132	136	118	118	116	116	155	155	132	132	180	180	178	178	197	216	89	89	161	167	114	114	203	203	110	122	178	178	146	176	238	238	287	287
054_02_SHB	054	02	OSU_A_27	SHB	CHA 027	CHA 027	2013-05-05	CHA	Bull Shoals	SHB	262			132	136	116	118	116	116	155	155	130	130	180	180	178	178	216	265	91	93	167	167	114	114	201	201	122	126	178	178	162	164	238	238	285	289
055_02_SHB	055	02	OSU_A_28	SHB	CHA 028	CHA 028	2013-05-05	CHA	Bull Shoals	SHB	257			132	132	116	118	116	116	155	155	126	130	180	180	178	178	202	216	85	95	161	167	114	114	201	201	110	122	178	178	160	170	238	238	285	287
056_02_SHB	056	02	OSU_A_29	SHB	CHA 029	CHA 029	2013-05-05	CHA	Bull Shoals	SHB	202			128	132	118	118	116	116	155	155	130	132	180	180	178	178	236	247	85	91	167	167	114	114	201	201	122	122	178	178	164	168	238	238	287	289
057_02_SHB	057	02	OSU_A_30	SHB	CHA 030	CHA 030	2013-05-05	CHA	Bull Shoals	SHB	366			132	132	116	118	116	116	155	155	130	130	180	180	178	178	202	222	91	93	161	167	114	114	201	203	122	122	178	178	154	174	238	238	287	287
058_02_SHB	058	02	OSU_A_31	SHB	CHA 031	CHA 031	2013-05-05	CHA	Bull Shoals	SHB	235			130	132	116	118	116	116	155	155	130	132	180	180	178	178	197	216	89	89	161	167	114	114	201	203	122	122	178	178	156	158	238	238	287	289
059_02_SHB	059	02	OSU_A_32	SHB	CHA 032	CHA 032	2013-05-05	CHA	Bull Shoals	SHB	165			128	132	116	116	116	116	155	155	130	132	180	180	178	178	197	256	91	91	161	167	114	114	201	201	110	122	178	178	158	172	238	238	-9	-9
060_02_SHB	060	02	OSU_A_33	SHB	CHA 033	CHA 033	2013-05-05	CHA	Bull Shoals	SHB	221			132	136	116	116	116	116	155	155	130	132	180	180	178	178	197	202	91	91	161	167	114	114	201	201	110	122	178	178	144	160	238	238	285	287
061_02_SHB	061	02	OSU_A_34	SHB	CHA 034	CHA 034	2013-05-05	CHA	Bull Shoals	SHB	165			132	132	118	118	116	116	155	155	132	132	180	180	178	178	198	204	85	89	167	167	114	114	201	203	122	122	178	178	148	162	238	238	287	287
062_03_ALB	062	03	CHA-56	ALB	CHA 056	CHA 056	2014-05-27	CHA	Crowe Island	ALB	268			130	132	108	108	116	116	155	155	130	134	180	180	196	200	198	224	93	95	159	159	114	114	201	201	86	126	180	180	126	126	238	238	297	303
063_03_ALB	063	03	CHA-57	ALB	CHA 057	CHA 057	2014-05-27	CHA	Crowe Island	ALB	224			130	140	104	106	118	118	155	155	132	132	180	180	196	200	202	202	87	95	151	159	114	114	201	201	86	86	180	180	126	126	238	238	297	303
064_03_ALB	064	03	CHA-58	ALB	CHA 058	CHA 058	2014-05-27	CHA	Crowe Island	ALB	176			130	132	106	108	118	118	155	155	130	134	180	180	196	196	224	224	93	95	151	159	114	114	199	201	86	126	180	180	112	126	238	238	285	297
065_03_ALB	065	03	CHA-84	ALB	CHA 084	CHA 084	2014-05-29	CHA	Crowe Island	ALB	126			130	130	104	106	118	118	155	155	134	134	180	180	196	200	202	224	93	95	159	159	114	114	199	201	86	86	180	180	126	126	238	238	285	297
066_03_ALB	066	03	CHA-86	ALB	CHA 086	CHA 086	2014-05-29	CHA	Crowe Island	ALB	225			130	140	104	104	116	118	155	155	126	134	180	180	196	200	198	224	93	95	159	159	114	114	201	201	86	86	180	180	126	126	238	238	295	297
067_03_ALB	067	03	CHA-87	ALB	CHA 087	CHA 087	2014-05-29	CHA	Crowe Island	ALB	232			132	132	108	108	116	116	155	155	130	134	180	180	196	196	224	234	87	97	151	159	114	114	199	201	86	126	180	180	126	126	238	238	273	297
068_03_SHB	068	03	OSU_A_01	SHB	CHA 001	CHA 001	2013-05-05	CHA	Crowe Island	SHB	169			132	132	116	118	116	116	155	155	130	132	180	180	178	178	216	263	91	91	167	167	114	114	201	201	122	124	178	178	148	176	238	238	287	289
069_03_SHB	069	03	OSU_A_02	SHB	CHA 002	CHA 002	2013-05-05	CHA	Crowe Island	SHB	182			132	136	116	116	116	116	155	155	126	132	180	180	178	178	212	242	85	89	161	167	114	114	201	201	122	122	178	178	144	154	238	238	285	289
070_03_SHB	070	03	OSU_A_03	SHB	CHA 003	CHA 003	2013-05-05	CHA	Crowe Island	SHB	215			132	132	116	116	116	116	155	155	130	130	180	180	178	178	200	204	91	93	167	167	114	114	201	203	110	110	178	178	144	162	238	238	287	287
071_03_SHB	071	03	OSU_A_04	SHB	CHA 004	CHA 004	2013-05-05	CHA	Crowe Island	SHB	267			132	138	118	118	116	116	155	155	132	132	180	180	178	178	214	226	89	93	161	167	114	114	201	201	122	122	178	178	158	176	238	238	285	289
072_03_SHB	072	03	OSU_A_05	SHB	CHA 005	CHA 005	2013-05-05	CHA	Crowe Island	SHB	243			128	132	116	116	116	116	155	155	126	130	180	180	178	178	200	202	89	89	161	167	114	114	203	203	122	122	178	178	158	158	238	238	285	287
073_03_SHB	073	03	OSU_A_06	SHB	CHA 006	CHA 006	2013-05-05	CHA	Crowe Island	SHB	321			128	132	116	116	116	116	155	155	130	132	180	180	178	178	198	265	89	91	167	167	114	114	201	201	110	122	178	178	156	158	238	238	287	287
074_03_SHB	074	03	OSU_A_07	SHB	CHA 007	CHA 007	2013-05-05	CHA	Crowe Island	SHB	272			128	128	116	118	116	116	155	155	132	134	180	180	178	178	202	265	89	93	167	167	114	114	201	201	122	122	178	178	154	168	238	238	287	289
075_03_SHB	075	03	OSU_A_08	SHB	CHA 008	CHA 008	2013-05-05	CHA	Crowe Island	SHB	490			132	132	118	118	116	116	155	155	130	132	180	180	178	178	202	204	85	93	161	167	114	114	201	201	122	122	178	178	160	172	238	238	285	287
076_03_SHB	076	03	OSU_A_09	SHB	CHA 009	CHA 009	2013-05-05	CHA	Crowe Island	SHB	404			132	132	116	116	116	116	155	155	132	132	180	180	178	178	197	225	85	109	161	167	114	114	201	201	122	122	178	178	156	158	238	238	289	289
077_03_SHB	077	03	OSU_A_10	SHB	CHA 010	CHA 010	2013-05-05	CHA	Crowe Island	SHB	371			132	132	116	120	116	116	155	155	132	132	180	180	178	178	197	202	89	91	167	167	114	114	201	203	110	110	178	178	164	164	238	238	281	287
078_03_SHB	078	03	SHB_CHA_085	HYB_other	CHA 085	CHA 085	2014-05-29	CHA	Crowe Island	SHB	182	Y	Alabama spot x shoal bass?	132	136	116	118	116	116	155	155	126	132	180	180	178	178	218	269	91	91	167	167	114	114	201	201	110	122	178	178	148	176	238	238	285	287
079_04_ALB	079	04	CHA-52	ALB	CHA 052	CHA 052	2014-05-27	CHA	Buck Shoals	ALB	178			132	146	96	108	116	116	155	155	114	134	180	180	196	196	198	216	93	93	159	159	114	116	199	211	86	86	180	188	126	126	238	238	287	297
080_04_ALB	080	04	CHA-54	ALB	CHA 054	CHA 054	2014-05-27	CHA	Buck Shoals	ALB	154			132	132	108	108	118	118	155	155	130	130	180	180	196	200	202	224	85	93	159	159	114	114	199	201	86	86	180	180	126	126	238	238	285	303
081_04_ALB	081	04	CHA-80	ALB	CHA 080	CHA 080	2014-05-29	CHA	Buck Shoals	ALB	375			130	132	106	108	118	118	155	155	130	132	180	180	196	200	198	216	87	95	151	159	114	114	201	201	86	120	178	180	126	126	238	238	295	297
082_04_CHB	082	04	SHB_CHA_055	HYB_other	CHA 055	CHA 055	2014-05-27	CHA	Buck Shoals	CHB	173			132	146	96	108	116	116	155	177	114	130	180	180	196	196	214	254	93	97	151	175	116	116	201	211	110	110	180	188	126	170	238	238	303	303
083_04_CHB	083	04	SHB_CHA_081	HYB_other	CHA 081	CHA 081	2014-05-29	CHA	Buck Shoals	CHB	216			130	132	104	108	116	116	155	177	114	130	180	180	196	200	202	216	95	95	159	175	114	114	201	211	86	110	180	188	126	162	238	238	297	319
084_04_CHB	084	04	SHB_CHA_082	HYB_other	CHA 082	CHA 082	2014-05-29	CHA	Buck Shoals	CHB	172			146	146	96	98	116	116	155	177	114	114	180	180	196	196	204	249	85	130	161	175	116	116	201	211	110	126	178	188	166	166	238	238	271	301
085_04_CHB	085	04	SHB_CHA_083	HYB_other	CHA 083	CHA 083	2014-05-29	CHA	Buck Shoals	CHB	161			146	154	96	96	116	116	177	177	114	114	180	180	196	196	216	254	97	97	161	175	116	116	211	211	110	110	180	188	126	126	238	238	273	319
086_04_SHB	086	04	OSU_A_38	SHB	CHA 038	CHA 038	2013-05-05	CHA	Buck Shoals	SHB	176			128	132	116	118	116	116	155	155	130	130	180	180	178	178	225	236	85	89	167	167	114	114	201	201	110	110	178	178	154	168	238	238	285	287
087_04_SHB	087	04	OSU_A_39	SHB	CHA 039	CHA 039	2013-05-05	CHA	Buck Shoals	SHB	351			128	132	116	118	116	116	155	155	130	130	180	180	178	178	208	216	89	91	167	167	114	114	201	201	122	126	178	178	164	176	238	238	287	289
088_04_SHB	088	04	OSU_A_40	SHB	CHA 040	CHA 040	2013-05-05	CHA	Buck Shoals	SHB	297			132	132	116	116	116	116	155	155	132	134	180	180	178	178	197	212	89	89	167	167	114	114	201	203	122	126	178	178	158	158	238	238	287	289
089_04_SHB	089	04	OSU_A_41	SHB	CHA 041	CHA 041	2013-05-05	CHA	Buck Shoals	SHB	340			132	132	118	120	116	116	155	155	130	130	180	180	178	178	263	265	89	93	167	167	114	114	201	203	122	126	178	178	158	172	238	238	285	285
090_04_SHB	090	04	OSU_A_42	SHB	CHA 042	CHA 042	2013-05-05	CHA	Buck Shoals	SHB	263			128	132	116	116	116	116	155	155	130	132	180	180	178	178	218	269	89	91	167	167	114	114	201	201	124	126	178	178	154	154	238	238	287	289
091_04_SHB	091	04	OSU_A_43	SHB	CHA 043	CHA 043	2013-05-05	CHA	Buck Shoals	SHB	445			132	132	116	118	116	116	155	155	130	134	180	180	178	178	198	208	85	91	167	167	114	114	201	201	110	122	178	178	154	156	238	238	287	287
092_04_SHB	092	04	OSU_A_44	SHB	CHA 044	CHA 044	2013-05-05	CHA	Buck Shoals	SHB	307			128	132	116	116	116	116	155	155	126	132	180	180	178	178	216	256	89	91	167	167	114	114	201	203	110	122	178	178	144	166	238	238	287	289
093_04_SHB	093	04	OSU_A_45	SHB	CHA 045	CHA 045	2013-05-05	CHA	Buck Shoals	SHB	353			132	132	116	118	116	116	155	155	126	132	180	180	178	178	216	280	85	89	167	167	114	114	201	201	110	122	178	178	156	164	238	238	287	289
094_04_SHB	094	04	OSU_A_46	SHB	CHA 046	CHA 046	2013-05-05	CHA	Buck Shoals	SHB	460			132	132	116	118	116	116	155	155	110	132	180	180	178	178	202	245	85	89	167	167	114	114	201	201	122	122	178	178	148	158	238	238	287	287
095_04_SHB	095	04	OSU_A_47	SHB	CHA 047	CHA 047	2013-05-05	CHA	Buck Shoals	SHB	400			128	138	116	118	116	116	155	155	130	132	180	180	178	178	202	204	89	93	167	167	114	114	201	203	122	122	178	178	164	170	238	238	285	287
096_04_SHB	096	04	SHB_CHA_051	HYB_other	CHA 051	CHA 051	2014-05-27	CHA	Buck Shoals	SHB	345	Y	Alabama spot x shoal bass?	128	132	116	118	116	116	155	155	130	132	180	180	178	178	197	226	93	109	167	167	114	114	201	201	122	122	178	178	154	164	238	238	287	289
097_04_SHB	097	04	SHB_CHA_053	HYB_other	CHA 053	CHA 053	2014-05-27	CHA	Buck Shoals	SHB	331	N	SHB x CHB ?	130	146	96	116	116	116	155	177	114	134	180	180	178	196	254	274	89	130	167	175	114	116	201	211	110	110	178	188	148	162	238	238	273	287
098_04_SHB	098	04	OSU_A_48	SHB	CHA 048	CHA 048	2013-05-05	CHA	DS Buck Shoals	SHB	328		Possible Hybrid with spot	132	132	118	118	116	116	155	155	110	132	180	180	178	178	216	245	85	89	167	167	114	114	201	201	110	122	178	178	168	176	238	238	287	289
099_04_SHB	099	04	OSU_A_49	SHB	CHA 049	CHA 049	2013-05-05	CHA	DS Buck Shoals	SHB	248			132	132	116	116	116	116	155	155	130	130	180	180	178	178	200	214	89	91	167	167	114	114	201	203	122	122	178	180	158	162	238	238	289	289
100_04_SHB	100	04	OSU_A_50	SHB	CHA 050	CHA 050	2013-05-05	CHA	DS Buck Shoals	SHB	492			130	132	116	116	116	116	155	155	132	134	180	180	178	178	222	261	89	89	167	167	114	114	201	201	110	124	178	178	144	160	238	238	287	287
101_05_ALB	101	05	CHE-75	ALB	CHE 075	CHE 075	2014-05-19	CHE	Big Rock	ALB	359			130	132	106	106	-9	-9	155	155	130	132	-9	-9	200	200	224	224	95	95	155	159	114	114	199	201	86	86	180	180	120	126	238	238	285	297
102_05_ALB	102	05	CHE-76	ALB	CHE 076	CHE 076	2014-05-19	CHE	Big Rock	ALB	344			132	132	106	106	-9	-9	155	155	130	134	-9	-9	196	196	198	214	91	91	155	159	114	114	199	201	86	86	180	180	126	126	238	238	283	285
103_05_ALB	103	05	CHE-78	ALB	CHE 078	CHE 078	2014-05-19	CHE	Big Rock	ALB	362			132	132	106	106	-9	-9	155	155	130	134	180	180	196	196	198	224	87	95	151	159	114	114	201	201	86	86	180	180	126	126	238	238	297	303
104_05_ALB	104	05	CHE-79	ALB	CHE 079	CHE 079	2014-05-19	CHE	Big Rock	ALB	277			130	130	104	106	-9	-9	155	155	130	134	-9	-9	196	196	202	224	85	87	151	159	114	114	201	201	86	86	180	180	128	134	238	238	285	301
105_05_ALB	105	05	CHE-80	ALB	CHE 080	CHE 080	2014-05-19	CHE	Big Rock	ALB	121			132	132	106	106	-9	-9	155	155	130	134	180	180	196	196	202	214	85	91	159	159	114	114	201	201	86	126	180	180	112	128	238	238	285	297
106_05_ALB	106	05	CHE-105	ALB	CHE 105	CHE 105	2014-05-21	CHE	Big Rock	ALB	218			130	132	104	106	-9	-9	155	155	130	132	180	180	196	200	214	224	87	95	151	159	114	114	201	201	86	126	178	180	126	126	238	238	297	303
107_05_ALB	107	05	CHE-106	ALB	CHE 106	CHE 106	2014-05-21	CHE	Big Rock	ALB	256			132	132	106	106	-9	-9	155	155	132	134	180	180	194	196	198	202	87	95	151	159	114	114	201	201	86	86	180	180	126	126	238	238	285	285
108_05_ALB	108	05	CHE-107	ALB	CHE 107	CHE 107	2014-05-21	CHE	Big Rock	ALB	174			130	132	104	108	-9	-9	155	155	130	130	180	180	200	200	198	198	87	87	151	159	114	114	199	201	86	86	180	180	112	112	238	238	285	287
109_05_ALB	109	05	CHE-108	ALB	CHE 108	CHE 108	2014-05-21	CHE	Big Rock	ALB	287			130	130	104	106	118	118	155	155	130	134	-9	-9	196	200	198	214	87	91	159	159	114	114	201	201	86	126	180	180	126	126	238	238	285	297
110_05_ALB	110	05	CHE-109	ALB	CHE 109	CHE 109	2014-05-21	CHE	Big Rock	ALB	261			130	132	104	106	118	118	155	155	130	134	180	180	196	196	202	214	85	93	159	159	114	114	199	201	86	126	180	180	126	126	238	238	285	303
111_05_ALB	111	05	CHE-110	ALB	CHE 110	CHE 110	2014-05-21	CHE	Big Rock	ALB	274			132	132	106	106	118	118	155	155	130	132	180	180	196	196	214	214	91	91	159	159	114	114	201	201	86	86	180	180	112	112	238	238	301	307
112_05_ALB	112	05	CHE-111	ALB	CHE 111	CHE 111	2014-05-21	CHE	Big Rock	ALB	233			130	132	104	106	118	118	155	155	128	132	180	180	196	200	214	224	91	95	151	159	114	114	201	201	86	86	180	180	126	126	238	238	295	297
113_05_ALB	113	05	CHE-112	ALB	CHE 112	CHE 112	2014-05-21	CHE	Big Rock	ALB	254			130	130	104	104	118	118	155	155	130	130	180	180	194	194	198	198	91	91	159	159	114	114	201	201	86	86	180	180	126	126	238	238	285	297
114_05_ALB	114	05	CHE-114	ALB	CHE 114	CHE 114	2014-05-21	CHE	Big Rock	ALB	283			130	132	104	104	118	118	155	155	130	132	-9	-9	196	200	224	224	87	91	151	151	114	114	201	201	86	126	180	180	126	126	238	238	297	303
115_05_ALB	115	05	CHE-115	ALB	CHE 115	CHE 115	2014-05-21	CHE	Big Rock	ALB	310			130	132	104	106	-9	-9	155	155	130	132	180	180	196	196	214	214	91	91	151	159	114	114	201	201	86	126	180	180	112	126	238	238	285	303
116_05_ALB	116	05	CHE-116	ALB	CHE 116	CHE 116	2014-05-21	CHE	Big Rock	ALB	268			130	132	104	106	118	118	155	155	130	134	-9	-9	196	196	198	198	91	91	159	159	114	114	201	201	86	86	180	180	112	126	238	238	287	301
117_05_ALB	117	05	CHE-117	ALB	CHE 117	CHE 117	2014-05-21	CHE	Big Rock	ALB	401			130	132	104	106	-9	-9	155	155	130	134	-9	-9	190	200	202	214	95	95	151	159	114	114	201	201	86	86	180	180	126	126	238	238	297	303
118_05_ALB	118	05	CHE-119	ALB	CHE 119	CHE 119	2014-05-21	CHE	Big Rock	ALB	321			130	132	106	106	-9	-9	155	155	132	132	-9	-9	196	196	198	264	85	95	159	159	114	114	199	201	86	86	180	180	-9	-9	238	238	297	297
119_05_ALB	119	05	CHE-121	ALB	CHE 121	CHE 121	2014-05-21	CHE	Big Rock	ALB	265			130	132	106	106	-9	-9	155	155	130	132	180	180	196	196	198	202	91	91	151	151	114	114	201	201	86	86	180	180	126	126	238	238	285	297
120_05_ALB	120	05	CHE-122	ALB	CHE 122	CHE 122	2014-05-21	CHE	Big Rock	ALB	302			132	132	106	106	-9	-9	155	155	134	134	-9	-9	196	200	214	214	85	95	151	159	114	114	201	201	86	86	180	180	126	126	238	238	299	301
121_05_ALB	121	05	CHE-123	ALB	CHE 123	CHE 123	2014-05-21	CHE	Big Rock	ALB	360			130	130	104	106	-9	-9	155	155	130	130	-9	-9	196	200	202	224	95	101	159	159	114	114	201	201	86	86	180	180	126	126	238	238	285	297
122_05_ALB	122	05	CHE-124	ALB	CHE 124	CHE 124	2014-05-21	CHE	Big Rock	ALB	336			130	130	104	106	-9	-9	155	155	130	134	-9	-9	196	200	198	214	91	91	159	159	114	114	201	201	86	126	178	180	112	112	238	238	285	303
123_05_ALB	123	05	CHE-125	ALB	CHE 125	CHE 125	2014-05-21	CHE	Big Rock	ALB	242			130	132	104	106	-9	-9	155	155	130	134	-9	-9	196	196	214	214	85	91	159	159	114	114	201	201	86	86	180	180	126	126	238	238	285	297
124_05_ALB	124	05	SHB_CHE_077	HYB_other	CHE 077	CHE 077	2014-05-19	CHE	Big Rock	ALB	265			130	130	104	106	-9	-9	155	155	132	132	180	180	196	200	202	214	87	93	151	159	114	114	201	201	86	86	180	180	-9	-9	238	238	303	303
125_05_ALB	125	05	SHB_CHE_104	HYB_other	CHE 104	CHE 104	2014-05-21	CHE	Big Rock	ALB	345			130	130	106	106	-9	-9	155	155	130	132	180	180	196	196	198	202	87	93	151	159	114	114	199	201	86	86	180	180	126	126	238	238	285	303
126_05_ALB	126	05	SHB_CHE_113	HYB_other	CHE 113	CHE 113	2014-05-21	CHE	Big Rock	ALB	240			130	132	104	108	-9	-9	155	155	130	130	180	180	196	200	198	198	87	95	159	159	114	114	199	201	86	86	178	180	126	126	238	238	297	297
127_05_ALB	127	05	SHB_CHE_118	HYB_other	CHE 118	CHE 118	2014-05-21	CHE	Big Rock	ALB	287			132	132	108	108	-9	-9	155	155	130	130	180	180	196	200	214	214	87	93	155	159	114	114	199	201	86	86	180	180	112	112	238	238	285	303
128_05_ALB	128	05	SHB_CHE_120	HYB_other	CHE 120	CHE 120	2014-05-21	CHE	Big Rock	ALB	265			130	132	106	108	-9	-9	155	155	130	130	180	180	196	200	198	214	87	87	159	159	114	114	199	199	126	126	180	180	112	126	238	238	285	297
129_06_ALB	129	06	CHE-53	ALB	CHE 053	CHE 053	2014-05-19	CHE	Canoe Launch	ALB	392			130	132	104	106	-9	-9	155	155	130	134	180	180	196	200	224	224	85	95	159	159	114	114	199	201	86	86	180	180	126	126	238	238	285	297
130_06_ALB	130	06	CHE-54	ALB	CHE 054	CHE 054	2014-05-19	CHE	Canoe Launch	ALB	515			132	132	106	106	118	118	155	155	130	130	180	180	196	196	198	224	85	95	159	159	114	114	201	201	86	86	178	180	126	126	238	238	301	307
131_06_ALB	131	06	CHE-55	ALB	CHE 055	CHE 055	2014-05-19	CHE	Canoe Launch	ALB	239			132	132	106	106	-9	-9	155	155	130	132	-9	-9	196	196	214	214	85	95	151	159	114	114	201	201	86	86	180	180	126	126	238	238	285	285
132_06_ALB	132	06	CHE-56	ALB	CHE 056	CHE 056	2014-05-19	CHE	Canoe Launch	ALB	432			132	132	106	106	-9	-9	155	155	130	134	-9	-9	196	196	202	214	91	91	151	159	114	114	201	201	86	86	180	180	126	126	238	238	297	303
133_06_ALB	133	06	CHE-57	ALB	CHE 057	CHE 057	2014-05-19	CHE	Canoe Launch	ALB	152			130	132	104	106	118	118	155	155	130	134	180	180	196	196	198	198	87	87	155	159	114	114	199	201	86	126	180	180	126	128	238	238	295	297
134_06_ALB	134	06	CHE-58	ALB	CHE 058	CHE 058	2014-05-19	CHE	Canoe Launch	ALB	240			130	132	106	106	118	118	155	155	130	134	180	180	196	200	198	224	87	95	151	159	114	114	201	201	86	126	180	180	118	126	238	238	297	303
135_06_ALB	135	06	CHE-60	ALB	CHE 060	CHE 060	2014-05-19	CHE	Canoe Launch	ALB	159			130	132	104	106	118	118	155	155	130	130	180	180	196	200	198	214	87	91	159	159	106	114	199	201	86	86	180	180	126	126	238	238	285	297
136_06_ALB	136	06	CHE-61	ALB	CHE 061	CHE 061	2014-05-19	CHE	Canoe Launch	ALB	463			132	132	106	106	-9	-9	155	155	130	134	-9	-9	196	196	214	224	87	91	151	159	114	114	201	201	86	86	180	180	126	126	238	238	297	303
137_06_ALB	137	06	CHE-63	ALB	CHE 063	CHE 063	2014-05-19	CHE	Canoe Launch	ALB	136			130	132	104	106	118	118	155	155	130	130	-9	-9	196	196	198	198	87	95	159	159	114	114	201	201	86	86	180	180	126	126	238	238	297	303
138_06_ALB	138	06	CHE-65	ALB	CHE 065	CHE 065	2014-05-19	CHE	Canoe Launch	ALB	317			130	132	106	106	-9	-9	155	155	130	132	-9	-9	196	200	198	198	87	87	151	151	114	114	201	201	86	126	180	180	112	126	238	238	285	297
139_06_ALB	139	06	CHE-66	ALB	CHE 066	CHE 066	2014-05-19	CHE	Canoe Launch	ALB	264			130	132	104	106	116	116	155	155	130	130	180	180	196	196	214	224	91	95	151	159	114	114	201	201	86	126	178	180	126	126	238	238	297	303
140_06_ALB	140	06	CHE-67	ALB	CHE 067	CHE 067	2014-05-19	CHE	Canoe Launch	ALB	177			130	132	104	106	116	116	155	155	130	130	180	180	196	196	214	224	91	95	151	159	114	114	201	201	86	126	178	180	126	126	238	238	297	303
141_06_ALB	141	06	CHE-69	ALB	CHE 069	CHE 069	2014-05-19	CHE	Canoe Launch	ALB	387			132	132	106	106	118	118	155	155	130	130	-9	-9	196	196	214	224	91	95	151	159	114	114	199	199	86	126	180	180	112	126	238	238	285	285
142_06_ALB	142	06	CHE-71	ALB	CHE 071	CHE 071	2014-05-19	CHE	Canoe Launch	ALB	170			130	132	104	106	-9	-9	155	155	130	130	-9	-9	196	196	202	214	85	95	159	159	114	114	201	201	86	86	180	180	126	126	238	238	285	297
143_06_ALB	143	06	CHE-72	ALB	CHE 072	CHE 072	2014-05-19	CHE	Canoe Launch	ALB	185			130	132	-9	-9	-9	-9	155	155	130	132	-9	-9	196	196	198	214	-9	-9	151	159	114	114	201	201	86	86	180	180	126	126	238	238	297	297
144_06_ALB	144	06	CHE-73	ALB	CHE 073	CHE 073	2014-05-19	CHE	Canoe Launch	ALB	247			130	130	106	106	118	118	155	155	130	132	180	180	196	196	198	214	87	95	151	159	114	114	199	201	86	126	180	180	126	126	238	238	287	297
145_06_ALB	145	06	CHE-96	ALB	CHE 096	CHE 096	2014-05-21	CHE	Canoe Launch	ALB	496			132	132	106	106	-9	-9	155	155	130	132	-9	-9	196	200	224	224	91	95	151	151	114	114	199	201	86	86	178	180	126	126	238	238	297	297
146_06_ALB	146	06	CHE-97	ALB	CHE 097	CHE 097	2014-05-21	CHE	Canoe Launch	ALB	382			132	132	106	106	-9	-9	155	155	134	134	180	180	196	200	202	214	85	95	159	159	114	114	201	201	86	86	180	180	112	126	238	238	299	301
147_06_ALB	147	06	CHE-98	ALB	CHE 098	CHE 098	2014-05-21	CHE	Canoe Launch	ALB	193			132	132	106	106	-9	-9	155	155	130	134	180	180	196	196	198	214	87	95	159	159	114	114	199	201	86	86	180	180	112	126	238	238	299	301
148_06_ALB	148	06	CHE-99	ALB	CHE 099	CHE 099	2014-05-21	CHE	Canoe Launch	ALB	331			130	132	104	106	118	118	155	155	130	134	-9	-9	196	200	202	202	85	91	151	159	114	114	199	201	86	86	180	180	126	126	238	238	285	297
149_06_ALB	149	06	CHE-100	ALB	CHE 100	CHE 100	2014-05-21	CHE	Canoe Launch	ALB	178			132	132	106	106	118	118	155	155	130	130	-9	-9	196	196	198	202	85	91	151	159	114	114	201	201	86	86	180	180	126	126	238	238	285	303
150_06_ALB	150	06	CHE-101	ALB	CHE 101	CHE 101	2014-05-21	CHE	Canoe Launch	ALB	229			130	132	104	106	118	118	155	155	130	132	180	180	196	200	214	224	91	95	151	159	114	114	201	201	86	86	180	180	126	126	238	238	285	297
151_06_ALB	151	06	CHE-102	ALB	CHE 102	CHE 102	2014-05-21	CHE	Canoe Launch	ALB	144			130	132	104	106	118	118	155	155	130	132	-9	-9	196	200	214	214	91	95	159	159	114	114	199	201	86	118	180	180	112	126	238	238	297	303
152_06_ALB	152	06	SHB_CHE_059	HYB_other	CHE 059	CHE 059	2014-05-19	CHE	Canoe Launch	ALB	228			130	132	106	108	118	118	155	155	132	132	180	180	196	196	-9	-9	87	93	151	159	114	114	199	201	86	86	180	180	126	126	238	238	297	303
153_06_ALB	153	06	SHB_CHE_068	HYB_other	CHE 068	CHE 068	2014-05-19	CHE	Canoe Launch	ALB	379			130	132	106	108	118	118	155	155	134	134	180	180	196	200	214	216	93	95	151	159	114	114	201	201	86	86	180	180	126	126	238	238	285	303
154_06_ALB	154	06	SHB_CHE_070	HYB_other	CHE 070	CHE 070	2014-05-19	CHE	Canoe Launch	ALB	154			130	132	106	108	-9	-9	155	155	132	134	180	180	200	200	198	202	87	93	151	159	114	114	201	201	86	126	180	180	112	112	238	238	297	297
155_06_HYB	155	06	SHB_CHE_064	HYB_other	CHE 064	CHE 064	2014-05-19	CHE	Canoe Launch	HYB	215	Y	Alabama spot x shoal bass	128	128	116	118	116	116	155	155	132	134	180	180	178	178	-9	-9	89	91	161	167	114	114	201	201	110	110	178	178	154	160	238	238	285	287
156_06_HYB	156	06	SHB_CHE_074	HYB_other	CHE 074	CHE 074	2014-05-19	CHE	Canoe Launch	HYB	347	Y	Alabama spot x shoal bass	128	128	116	116	116	116	155	155	132	134	180	180	178	178	218	247	89	89	167	167	114	114	201	201	110	122	178	178	156	164	238	238	287	287
157_06_REB	157	06	SHB_CHE_062	HYB_other	CHE 062	CHE 062	2014-05-19	CHE	Canoe Launch	REB	155			132	142	112	116	116	116	155	191	130	134	180	180	178	200	-9	-9	87	89	167	171	114	114	201	213	110	110	178	184	126	156	238	238	277	285
158_06_REB	158	06	SHB_CHE_103	HYB_other	CHE 103	CHE 103	2014-05-21	CHE	Canoe Launch	REB	132			128	142	112	116	116	116	155	191	130	134	180	182	178	196	178	204	85	105	167	171	114	114	201	213	110	122	178	180	126	154	238	238	285	303
159_06_SHB	159	06	OSU_E_1	SHB	CHE 001	CHE 001	2013-05-29	CHE	Canoe Launch	SHB	176			132	132	116	118	116	116	155	155	130	130	180	180	178	178	202	208	89	91	161	167	114	114	201	201	110	122	178	178	156	164	238	238	287	287
160_06_SHB	160	06	OSU_E_2	SHB	CHE 002	CHE 002	2013-05-29	CHE	Canoe Launch	SHB	237			132	138	116	116	-9	-9	155	155	132	132	180	180	178	178	197	204	85	95	167	167	114	114	201	203	110	126	178	178	140	170	238	238	285	285
161_06_SHB	161	06	OSU_E_3	SHB	CHE 003	CHE 003	2013-05-29	CHE	Canoe Launch	SHB	180			132	132	118	120	116	116	155	155	132	134	180	180	178	178	247	247	89	89	167	167	114	114	201	203	122	126	178	180	158	160	238	238	287	289
162_06_SHB	162	06	OSU_E_4	SHB	CHE 004	CHE 004	2013-05-29	CHE	Canoe Launch	SHB	236			132	132	116	118	116	116	155	155	130	134	180	180	178	178	197	229	85	89	161	167	114	114	201	203	110	110	178	178	140	160	238	238	287	287
163_06_SHB	163	06	OSU_E_5	SHB	CHE 005	CHE 005	2013-05-29	CHE	Canoe Launch	SHB	236			132	138	116	116	116	116	155	155	130	132	180	180	178	178	197	202	85	91	167	167	114	114	201	201	110	126	178	178	154	158	238	238	285	287
164_06_SHB	164	06	OSU_E_6	SHB	CHE 006	CHE 006	2013-05-29	CHE	Canoe Launch	SHB	165			132	138	116	116	116	116	155	155	134	134	180	180	178	178	204	204	85	91	161	161	114	114	201	203	122	126	178	178	154	170	238	238	285	285
165_07_ALB	165	07	CHE-50	ALB	CHE 050	CHE 050	2014-05-19	CHE	Horseshoe Bend	ALB	337			130	132	104	106	-9	-9	155	155	130	134	-9	-9	196	200	214	214	91	91	151	159	114	114	201	201	86	86	180	180	112	126	238	238	301	301
166_07_ALB	166	07	CHE-51	ALB	CHE 051	CHE 051	2014-05-19	CHE	Horseshoe Bend	ALB	357			130	130	104	106	-9	-9	155	155	130	130	180	180	196	200	198	202	87	95	151	159	114	114	201	201	86	126	180	180	126	126	238	238	301	307
167_07_ALB	167	07	CHE-52	ALB	CHE 052	CHE 052	2014-05-19	CHE	Horseshoe Bend	ALB	460			130	132	106	106	118	118	155	155	130	134	-9	-9	196	200	198	214	91	91	159	159	114	114	201	201	86	86	180	180	112	126	238	238	295	297
168_07_ALB	168	07	CHE-92	ALB	CHE 092	CHE 092	2014-05-21	CHE	Horseshoe Bend	ALB	414			130	140	104	104	-9	-9	155	155	132	132	-9	-9	196	196	214	224	87	91	151	159	114	114	199	201	86	86	180	180	126	126	238	238	285	297
169_07_ALB	169	07	CHE-93	ALB	CHE 093	CHE 093	2014-05-21	CHE	Horseshoe Bend	ALB	273			130	130	104	106	-9	-9	155	155	132	134	180	180	196	200	198	202	87	95	151	159	114	114	201	201	86	86	180	180	126	128	238	238	285	297
170_07_ALB	170	07	CHE-94	ALB	CHE 094	CHE 094	2014-05-21	CHE	Horseshoe Bend	ALB	299			130	132	104	106	-9	-9	155	155	130	130	180	180	196	196	214	224	91	95	155	159	114	114	201	201	86	86	180	180	126	126	238	238	301	301
171_07_ALB	171	07	CHE-95	ALB	CHE 095	CHE 095	2014-05-21	CHE	Horseshoe Bend	ALB	159			132	132	108	108	118	118	155	155	130	130	180	180	196	200	192	198	85	91	151	155	114	114	199	199	86	86	180	180	126	126	238	238	301	307
172_07_REB	172	07	SHB_CHE_049	HYB_other	CHE 049	CHE 049	2014-05-19	CHE	Horseshoe Bend	REB	205			132	142	114	116	116	116	155	155	132	134	180	182	178	200	178	204	91	105	167	171	114	114	201	213	110	110	178	182	154	154	238	238	277	285
173_07_SHB	173	07	OSU_E_28	SHB	CHE 028	CHE 028	2013-05-29	CHE	Horseshoe Bend	SHB	400			128	132	116	116	116	116	155	155	132	134	180	180	178	178	204	260	85	89	167	167	114	114	201	203	110	110	178	178	164	164	238	238	285	287
174_07_SHB	174	07	OSU_E_29	SHB	CHE 029	CHE 029	2013-05-29	CHE	Sporadic	SHB	390			128	132	112	116	116	116	155	155	132	134	180	180	178	178	204	218	89	91	161	167	114	114	201	201	110	122	178	178	164	164	238	238	285	285
175_07_SHB	175	07	OSU_E_30	SHB	CHE 030	CHE 030	2013-05-29	CHE	Sporadic	SHB	168			128	128	116	118	-9	-9	155	155	132	132	180	180	178	178	197	204	91	99	161	167	114	114	201	201	122	122	178	178	156	164	238	238	285	287
176_07_SHB	176	07	OSU_E_31	SHB	CHE 031	CHE 031	2013-05-29	CHE	Sporadic	SHB	225			132	132	116	118	116	116	155	155	126	130	180	180	178	178	208	236	91	113	167	167	114	114	201	203	110	122	178	180	156	164	238	238	289	289
177_07_SHB	177	07	OSU_E_32	SHB	CHE 032	CHE 032	2013-05-29	CHE	Sporadic	SHB	344			132	132	116	116	116	116	155	155	134	134	180	180	178	178	197	204	85	95	167	167	114	114	201	203	122	124	178	178	154	156	238	238	287	287
178_07_SHB	178	07	OSU_E_33	SHB	CHE 033	CHE 033	2013-05-29	CHE	Sporadic	SHB	333			128	128	118	118	116	116	155	155	130	134	180	180	178	178	197	198	85	89	167	167	114	114	201	203	122	126	178	178	154	154	238	238	287	287
179_07_SHB	179	07	OSU_E_34	SHB	CHE 034	CHE 034	2013-05-29	CHE	Sporadic	SHB	372			132	132	116	118	116	116	155	155	130	132	180	180	178	178	204	260	85	89	167	167	114	114	201	203	110	122	178	178	154	156	238	238	285	285
180_07_SHB	180	07	OSU_E_35	SHB	CHE 035	CHE 035	2013-05-29	CHE	Sporadic	SHB	303			128	132	118	118	116	116	155	155	130	132	180	180	178	178	218	247	89	105	161	167	114	114	201	201	110	124	178	178	156	164	238	238	287	289
181_07_SHB	181	07	OSU_E_36	SHB	CHE 036	CHE 036	2013-05-29	CHE	Sporadic	SHB	426			132	132	116	120	116	116	155	155	132	132	180	180	178	178	202	204	85	91	167	167	114	114	201	201	110	122	178	178	156	162	238	238	287	289
182_07_SHB	182	07	OSU_E_37	SHB	CHE 037	CHE 037	2013-05-29	CHE	Sporadic	SHB	249	Y		132	132	116	116	116	116	155	155	130	130	180	180	178	178	202	204	89	91	167	167	114	114	201	201	110	122	178	178	140	170	238	238	287	287
183_07_SHB	183	07	OSU_E_38	SHB	CHE 038	CHE 038	2013-05-29	CHE	Sporadic	SHB	343	Y		132	132	116	118	116	116	155	155	130	134	180	180	178	178	204	218	89	91	167	167	114	114	201	201	110	122	178	178	154	156	238	238	285	287
184_07_SHB	184	07	OSU_E_39	SHB	CHE 039	CHE 039	2013-05-29	CHE	Sporadic	SHB	227			128	138	116	116	116	116	155	155	126	134	180	180	178	178	202	204	89	91	167	167	114	114	201	203	110	126	178	178	140	156	238	238	285	287
185_07_SHB	185	07	OSU_E_40	SHB	CHE 040	CHE 040	2013-05-29	CHE	Sporadic	SHB	424			132	132	116	118	116	116	155	155	132	134	180	180	178	178	204	260	89	91	167	167	114	114	201	203	110	110	178	178	154	164	238	238	285	285
186_07_SHB	186	07	OSU_E_41	SHB	CHE 041	CHE 041	2013-05-29	CHE	Sporadic	SHB	323			132	132	116	120	116	116	155	155	132	132	180	180	178	178	218	247	89	89	167	167	114	114	201	201	110	122	178	178	154	156	238	238	289	289
187_07_SHB	187	07	OSU_E_42	SHB	CHE 042	CHE 042	2013-05-29	CHE	Sporadic	SHB	230			132	132	116	116	116	116	155	155	130	134	180	180	178	178	208	242	85	89	167	167	114	114	203	203	110	124	178	178	140	158	238	238	285	287
188_07_SHB	188	07	OSU_E_43	SHB	CHE 043	CHE 043	2013-05-29	CHE	Sporadic	SHB	295	Y		132	132	116	116	116	116	155	155	130	134	180	180	178	178	204	242	85	89	161	167	114	114	203	203	110	124	178	178	140	164	238	238	285	287
189_07_SHB	189	07	OSU_E_44	SHB	CHE 044	CHE 044	2013-05-29	CHE	Sporadic	SHB	253			128	132	116	118	116	116	155	155	130	130	180	180	178	178	202	218	89	91	167	167	114	114	201	201	110	126	178	178	158	160	238	238	287	289
190_07_SHB	190	07	OSU_E_45	SHB	CHE 045	CHE 045	2013-05-29	CHE	Sporadic	SHB	487			128	132	116	118	116	118	155	155	132	144	180	180	178	196	198	204	85	89	167	167	114	114	201	201	122	126	178	178	112	140	238	238	287	289
191_08_ALB	191	08	CHE-46	ALB	CHE 046	CHE 046	2014-05-19	CHE	Hwy 60	ALB	272			132	132	104	106	-9	-9	155	155	130	130	180	180	196	200	202	214	87	87	155	159	114	114	199	201	86	86	180	180	126	126	238	238	285	297
192_08_ALB	192	08	CHE-81	ALB	CHE 081	CHE 081	2014-05-21	CHE	Hwy 60	ALB	270			130	132	104	106	-9	-9	155	155	132	134	-9	-9	196	200	214	214	87	97	159	159	114	114	201	201	86	86	180	180	126	126	238	238	297	297
193_08_ALB	193	08	CHE-84	ALB	CHE 084	CHE 084	2014-05-21	CHE	Hwy 60	ALB	160			130	132	104	106	-9	-9	155	155	130	134	180	180	196	196	198	226	87	95	159	159	114	114	201	201	86	86	180	180	126	126	238	238	285	297
194_08_ALB	194	08	CHE-89	ALB	CHE 089	CHE 089	2014-05-21	CHE	Hwy 60	ALB	205			130	132	104	106	116	116	155	155	130	132	180	180	178	200	214	224	87	91	151	159	114	114	201	201	86	126	180	180	126	126	238	238	299	301
195_08_ALB	195	08	CHE-91	ALB	CHE 091	CHE 091	2014-05-21	CHE	Hwy 60	ALB	135			132	132	106	106	118	118	155	155	130	134	-9	-9	196	200	198	214	87	91	151	159	114	114	201	201	86	86	180	180	112	126	238	238	297	303
196_08_HYB	196	08	SHB_CHE_047	HYB_other	CHE 047	CHE 047	2014-05-19	CHE	Hwy 60	HYB	359	Y	Alabama spot x shoal bass	132	132	116	118	116	116	155	155	126	130	180	180	178	178	204	212	85	91	167	167	114	114	203	203	110	122	178	178	140	158	238	238	285	285
197_08_HYB	197	08	SHB_CHE_048	HYB_other	CHE 048	CHE 048	2014-05-19	CHE	Hwy 60	HYB	258	Y	Alabama spot x shoal bass	132	138	116	116	116	116	155	155	132	134	180	180	178	178	197	204	85	91	167	167	114	114	201	203	110	122	178	178	140	160	238	238	285	289
198_08_HYB	198	08	SHB_CHE_082	HYB_other	CHE 082	CHE 082	2014-05-21	CHE	Hwy 60	HYB	238	Y	Alabama spot x shoal bass	130	144	98	106	116	116	155	179	114	134	180	180	178	196	204	226	93	95	151	167	114	116	199	201	86	110	180	188	126	170	238	238	287	297
199_08_HYB	199	08	SHB_CHE_083	HYB_other	CHE 083	CHE 083	2014-05-21	CHE	Hwy 60	HYB	261	Y	Alabama spot x shoal bass	132	132	116	118	116	116	155	155	130	134	180	180	178	178	198	204	91	93	167	167	114	114	201	203	122	126	178	178	140	158	238	238	285	285
200_08_HYB	200	08	SHB_CHE_085	HYB_other	CHE 085	CHE 085	2014-05-21	CHE	Hwy 60	HYB	261	Y	Alabama spot x shoal bass	132	132	116	120	116	116	155	155	130	132	180	180	178	178	204	247	85	89	167	167	114	114	201	203	110	122	178	178	146	162	238	238	285	287
201_08_SHB	201	08	OSU_E_7	SHB	CHE 007	CHE 007	2013-05-29	CHE	Hwy 60	SHB	401			132	142	116	130	116	116	155	177	130	132	180	182	178	178	178	208	91	107	167	167	114	114	201	203	110	110	178	178	158	174	238	238	277	285
202_08_SHB	202	08	OSU_E_8	SHB	CHE 008	CHE 008	2013-05-29	CHE	Hwy 60	SHB	334			132	132	116	118	116	116	155	155	134	134	180	180	178	178	204	208	89	91	167	167	114	114	201	203	110	110	178	178	140	154	238	238	287	287
203_08_SHB	203	08	OSU_E_9	SHB	CHE 009	CHE 009	2013-05-29	CHE	Hwy 60	SHB	377			132	132	116	118	116	116	155	155	130	132	180	180	178	178	204	208	85	89	167	167	114	114	201	203	122	124	178	178	140	156	238	238	287	287
204_08_SHB	204	08	OSU_E_10	SHB	CHE 010	CHE 010	2013-05-29	CHE	Hwy 60	SHB	345			132	132	116	118	116	116	155	155	130	134	180	180	178	178	197	236	85	91	161	167	114	114	203	203	122	124	178	178	140	140	238	238	287	287
205_08_SHB	205	08	OSU_E_11	SHB	CHE 011	CHE 011	2013-05-29	CHE	Hwy 60	SHB	320			132	132	116	120	116	116	155	155	130	132	180	180	178	178	218	247	89	89	167	167	114	114	201	201	110	110	178	180	154	170	238	238	285	289
206_08_SHB	206	08	OSU_E_12	SHB	CHE 012	CHE 012	2013-05-29	CHE	Hwy 60	SHB	192			130	132	116	118	116	116	155	155	126	130	180	180	178	178	212	236	89	91	161	167	114	114	201	201	110	122	178	178	140	156	238	238	287	287
207_08_SHB	207	08	OSU_E_13	SHB	CHE 013	CHE 013	2013-05-29	CHE	Hwy 60	SHB	469			128	132	118	118	116	116	155	155	126	134	180	180	178	178	204	204	85	85	167	167	114	114	201	203	110	124	178	178	162	164	238	238	285	285
208_08_SHB	208	08	OSU_E_14	SHB	CHE 014	CHE 014	2013-05-29	CHE	Hwy 60	SHB	417			132	138	116	116	116	116	155	155	130	130	180	180	178	178	202	204	85	91	167	167	114	114	201	201	110	110	178	178	158	162	238	238	285	287
209_08_SHB	209	08	OSU_E_15	SHB	CHE 015	CHE 015	2013-05-29	CHE	Hwy 60	SHB	445			132	132	116	118	116	116	155	155	130	134	180	180	178	178	202	236	89	113	161	167	114	114	203	203	110	110	178	178	154	162	238	238	285	287
210_08_SHB	210	08	OSU_E_16	SHB	CHE 016	CHE 016	2013-05-29	CHE	Hwy 60	SHB	307			132	132	116	116	116	116	155	155	130	132	180	180	178	178	204	212	89	91	161	167	114	114	201	201	110	122	178	178	156	170	238	238	287	287
211_08_SHB	211	08	OSU_E_17	SHB	CHE 017	CHE 017	2013-05-29	CHE	Hwy 60	SHB	356			132	132	116	116	116	116	155	155	130	130	180	180	178	178	202	260	85	89	167	167	114	114	201	201	110	124	178	178	158	164	238	238	285	287
212_08_SHB	212	08	OSU_E_18	SHB	CHE 018	CHE 018	2013-05-29	CHE	Hwy 60	SHB	277			132	132	112	116	116	116	155	155	130	134	180	180	178	178	197	204	89	89	167	167	114	114	201	203	110	122	178	178	154	154	238	238	287	289
213_08_SHB	213	08	OSU_E_19	SHB	CHE 019	CHE 019	2013-05-29	CHE	Hwy 60	SHB	224	Y		128	128	118	118	116	116	155	155	132	134	180	180	178	178	208	218	105	105	167	167	114	114	201	203	110	124	178	178	164	170	238	238	285	289
214_08_SHB	214	08	OSU_E_20	SHB	CHE 020	CHE 020	2013-05-29	CHE	Hwy 60	SHB	250			132	132	116	116	116	116	155	155	134	134	180	180	178	178	197	204	89	91	167	167	114	114	203	203	122	122	178	180	154	154	238	238	285	285
215_08_SHB	215	08	OSU_E_21	SHB	CHE 021	CHE 021	2013-05-29	CHE	Hwy 60	SHB	168			128	132	118	118	-9	-9	155	155	134	134	180	180	178	178	198	204	91	93	167	167	114	114	201	201	110	126	178	178	154	170	238	238	285	287
216_08_SHB	216	08	OSU_E_22	SHB	CHE 022	CHE 022	2013-05-29	CHE	Hwy 60	SHB	152			128	132	116	118	116	116	155	155	130	130	180	180	178	178	202	248	89	89	167	167	114	114	201	201	126	126	178	178	140	158	238	238	287	289
217_08_SHB	217	08	OSU_E_23	SHB	CHE 023	CHE 023	2013-05-29	CHE	Hwy 60	SHB	347			130	132	116	118	116	116	155	155	126	130	180	180	178	178	204	204	85	91	161	167	114	114	201	201	110	122	178	178	154	164	238	238	287	287
218_08_SHB	218	08	OSU_E_24	SHB	CHE 024	CHE 024	2013-05-29	CHE	Hwy 60	SHB	250			132	132	120	120	116	116	155	155	130	130	180	180	178	178	202	247	89	91	167	167	114	114	201	203	110	122	178	178	146	146	238	238	285	287
219_08_SHB	219	08	OSU_E_25	SHB	CHE 025	CHE 025	2013-05-29	CHE	Hwy 60	SHB	173			130	132	116	116	116	116	155	155	130	134	180	180	178	178	208	212	91	105	161	167	114	114	201	203	110	124	178	178	158	164	238	238	285	285
220_08_SHB	220	08	OSU_E_26	SHB	CHE 026	CHE 026	2013-05-29	CHE	Hwy 60	SHB	90			128	132	116	118	116	116	155	155	130	130	180	180	178	178	204	212	89	91	167	167	114	114	201	201	126	126	178	180	154	154	238	238	287	289
221_08_SHB	221	08	OSU_E_27	SHB	CHE 027	CHE 027	2013-05-29	CHE	Hwy 60	SHB	92			132	132	116	116	116	116	155	177	130	132	180	182	178	198	178	229	89	107	155	167	114	114	201	213	110	110	178	178	126	140	238	238	285	289
222_08_SHB	222	08	SHB_CHE_086	HYB_other	CHE 086	CHE 086	2014-05-21	CHE	Hwy 60	SHB	283	Y	SHB/REB hybrid?	132	142	98	116	116	116	155	155	130	134	180	182	178	178	178	212	91	105	155	167	114	114	201	213	110	110	178	184	162	164	238	238	287	287
223_08_SHB	223	08	SHB_CHE_087	HYB_other	CHE 087	CHE 087	2014-05-21	CHE	Hwy 60	SHB	296	Y	Alabama spot x shoal bass?	132	132	116	116	116	116	155	155	130	130	180	180	178	178	202	204	89	91	167	167	114	114	201	201	110	122	178	178	140	170	238	238	287	287
224_08_SHB	224	08	SHB_CHE_088	HYB_other	CHE 088	CHE 088	2014-05-21	CHE	Hwy 60	SHB	126	Y	Alabama spot x shoal bass?	132	132	116	118	116	116	155	155	126	126	180	180	178	178	204	204	85	91	167	167	114	114	203	203	110	124	178	178	154	158	238	238	285	285
225_08_SHB	225	08	SHB_CHE_090	HYB_other	CHE 090	CHE 090	2014-05-21	CHE	Hwy 60	SHB	129	Y	Alabama spot x shoal bass?	132	132	116	116	116	116	155	155	126	130	180	180	178	178	204	218	91	91	167	167	114	114	201	203	110	122	178	178	156	162	238	238	285	285

## Sheet: Lanier_cleaned_genotypes_gnlx
16	228	9	20	41	17	22	28	35	26	34	5
			1	2	3	4	5	6	7	8	9
CODE	SITE	MSA_05		MSA_06		MSA_08		MSA_09		MSA_10		MSA_12		MSA_13		MSA_17		MSA_22		MSA_24		MSA_25		MSA_27		MSA_28		MSA_29		MSA_31		MSA_32
001_01_ALB	1	132	132	108	108	0	0	155	155	130	130	180	180	196	200	87	87	151	151	114	114	199	201	86	126	178	180	128	128	238	238	285	303
002_01_ALB	1	130	132	104	108	116	118	155	155	134	134	180	180	196	200	87	93	159	159	114	114	201	201	86	86	180	180	126	126	238	238	297	303
003_01_ALB	1	132	132	108	108	116	118	155	155	130	134	180	180	196	200	93	95	159	159	114	114	201	201	126	126	180	180	126	126	238	238	285	303
004_01_ALB	1	130	132	106	108	118	118	155	155	134	134	180	180	196	196	87	87	159	159	114	114	201	201	86	86	180	180	126	126	238	238	287	297
005_01_ALB	1	130	132	104	106	118	118	155	155	130	132	180	180	196	196	87	95	159	159	114	114	199	201	86	86	180	180	126	128	238	238	297	303
006_01_ALB	1	132	132	106	108	118	118	155	155	132	134	180	180	196	200	85	95	151	151	114	114	201	201	86	86	180	180	126	126	238	238	301	303
007_01_ALB	1	130	130	104	106	118	118	155	155	132	134	180	180	196	196	93	95	151	159	114	114	199	201	86	86	180	180	0	0	238	238	295	297
008_01_ALB	1	130	132	104	108	118	118	155	155	132	134	180	180	196	200	87	95	159	159	114	114	201	201	86	86	180	180	128	128	238	238	285	297
009_01_ALB	1	132	132	108	108	114	118	155	155	130	130	180	180	200	200	85	93	159	159	114	114	201	201	86	86	180	180	126	126	238	238	301	303
010_01_ALB	1	130	130	106	106	0	0	155	155	134	134	180	180	196	200	93	95	151	159	114	114	201	201	86	86	180	180	126	126	238	238	297	303
011_01_ALB	1	130	132	106	108	118	118	155	155	130	132	180	180	196	196	87	91	151	151	114	114	201	201	86	86	180	180	112	112	238	238	285	297
012_01_ALB	1	130	140	104	106	118	118	155	155	130	134	180	180	196	196	87	93	151	159	114	114	201	201	86	126	180	180	126	126	238	238	285	297
013_01_ALB	1	132	132	108	108	118	118	155	155	130	132	180	180	196	196	85	95	151	159	114	114	201	203	86	126	178	180	128	128	238	238	297	303
014_01_ALB	1	130	132	104	108	118	118	155	155	130	130	180	180	196	196	93	95	151	159	114	114	201	201	86	126	178	180	112	112	238	238	285	287
015_01_ALB	1	132	132	108	108	118	118	155	155	130	130	180	180	196	196	85	93	151	159	114	114	201	201	86	86	180	180	0	0	238	238	285	297
016_01_ALB	1	130	132	106	108	118	118	155	155	130	130	180	180	198	198	85	95	159	159	114	114	199	201	84	86	180	180	126	126	238	238	285	297
017_01_ALB	1	132	132	104	108	118	118	155	155	132	134	180	180	196	200	87	87	151	159	114	114	201	201	86	86	180	180	112	112	238	238	297	297
018_01_HYB	1	130	130	104	106	116	116	155	155	130	130	180	180	196	200	87	95	151	159	114	114	199	201	86	86	180	180	126	126	238	238	297	297
019_01_SHB	1	132	132	116	116	116	116	155	155	132	132	180	180	178	178	89	89	161	167	114	114	201	201	122	124	178	178	140	174	238	238	285	287
020_01_SHB	1	132	136	118	118	116	116	155	155	130	132	180	180	178	178	93	105	167	167	114	114	201	203	110	126	178	178	158	164	238	238	287	289
021_02_ALB	2	130	132	106	108	118	118	155	155	132	132	180	180	196	200	85	95	151	159	114	114	199	201	86	86	180	180	112	126	238	238	297	297
022_02_ALB	2	132	132	108	108	118	118	155	155	130	130	180	180	196	196	93	95	151	151	114	114	199	201	86	86	180	180	112	126	238	238	297	303
023_02_ALB	2	130	132	104	108	118	118	155	155	130	134	180	180	196	200	93	95	159	159	114	114	199	201	86	86	180	180	126	126	238	238	285	285
024_02_ALB	2	130	132	106	108	114	116	155	155	130	130	180	180	196	196	85	87	151	159	114	114	201	201	84	86	180	180	126	126	238	238	285	297
025_02_ALB	2	130	132	106	108	118	118	155	155	130	132	180	180	196	200	85	95	159	159	114	114	199	199	86	126	180	180	126	126	238	238	285	297
026_02_ALB	2	130	132	106	108	116	118	155	155	130	132	180	180	196	196	87	95	151	151	114	114	199	201	86	126	180	180	126	126	238	238	285	297
027_02_ALB	2	132	132	108	108	118	118	155	155	132	134	180	180	196	200	93	93	151	159	114	114	199	199	86	180	180	180	126	126	238	238	295	297
028_02_ALB	2	130	130	104	108	116	118	155	155	130	130	180	180	196	200	85	87	151	159	114	114	199	201	86	86	180	180	126	126	238	238	285	297
029_02_ALB	2	130	130	104	106	118	118	155	155	132	132	180	180	196	200	87	95	151	159	114	114	201	201	86	86	178	180	126	126	238	238	297	303
030_02_ALB	2	132	132	108	108	118	118	155	155	130	130	180	180	196	196	95	95	151	159	114	114	201	201	86	118	180	180	126	126	238	238	285	297
031_02_ALB	2	130	132	106	108	118	118	155	155	130	130	180	180	196	200	93	95	151	151	114	114	201	201	86	86	180	180	126	126	238	238	285	303
032_02_ALB	2	130	130	108	108	118	118	155	155	130	132	180	180	196	196	87	87	151	151	114	114	201	201	86	86	180	180	126	126	238	238	297	297
033_02_ALB	2	130	132	106	108	118	118	155	155	130	130	180	180	196	196	87	87	151	159	114	114	201	201	86	86	180	180	126	126	238	238	287	297
034_02_ALB	2	132	132	108	108	118	118	155	155	130	132	180	180	196	196	85	87	151	151	114	114	201	201	86	86	180	180	112	126	238	238	285	285
035_02_ALB	2	132	132	108	108	0	0	155	155	130	134	180	180	200	200	87	87	151	159	114	114	199	201	86	86	178	180	112	126	238	238	295	297
036_02_ALB	2	130	130	104	108	118	118	155	155	130	132	180	180	196	200	87	95	151	159	114	114	199	201	86	126	180	180	126	126	238	238	299	301
037_02_HYB	2	132	132	118	118	116	116	155	155	130	132	180	180	178	178	89	91	167	167	114	114	201	201	122	126	178	178	144	146	238	238	287	287
038_02_HYB	2	128	132	116	116	116	116	155	155	130	132	180	180	178	178	91	93	167	167	114	114	201	203	110	126	178	178	158	158	238	238	287	291
039_02_SHB	2	132	132	116	118	116	116	155	155	130	132	180	180	178	178	89	89	161	167	114	114	201	201	122	126	178	178	158	176	238	238	287	287
040_02_SHB	2	132	132	116	118	116	116	155	155	132	132	180	180	178	178	89	91	167	167	114	114	201	201	122	122	178	178	156	160	238	238	285	287
041_02_SHB	2	132	132	116	118	116	116	155	155	130	132	180	180	178	178	91	91	167	167	114	114	201	201	122	122	178	178	164	166	238	238	281	285
042_02_SHB	2	132	136	116	118	116	116	155	155	130	132	180	180	178	178	89	93	161	167	114	114	201	203	122	126	178	178	158	164	238	238	287	287
043_02_SHB	2	132	132	116	118	116	116	155	155	130	132	180	180	178	178	89	91	167	167	114	114	201	201	110	122	178	178	166	166	238	238	281	287
044_02_SHB	2	132	132	116	116	116	116	155	155	130	130	180	180	178	178	89	91	167	167	114	114	201	203	110	124	178	178	158	164	238	238	287	289
045_02_SHB	2	132	136	118	120	116	116	155	155	126	132	180	180	178	178	89	93	167	167	114	114	201	201	124	126	178	178	146	156	238	238	285	289
046_02_SHB	2	128	132	116	116	116	116	155	155	132	132	180	180	178	178	89	89	167	167	114	114	201	201	122	122	178	178	158	174	238	238	285	287
047_02_SHB	2	128	132	116	118	116	116	155	155	130	132	180	180	178	178	91	91	167	167	114	114	201	203	124	126	178	178	158	160	238	238	289	289
048_02_SHB	2	132	138	116	118	116	116	155	155	130	132	180	180	178	178	89	93	167	167	114	114	201	203	122	122	178	178	152	174	238	238	285	289
049_02_SHB	2	128	132	116	116	116	116	155	155	132	132	180	180	178	178	85	89	167	167	114	114	201	203	122	126	178	178	156	164	238	238	287	287
050_02_SHB	2	132	132	118	118	116	116	155	155	132	132	180	180	178	178	89	89	167	167	114	114	203	203	110	110	178	178	144	174	238	238	289	289
051_02_SHB	2	132	132	116	120	116	116	155	155	132	132	180	180	178	178	89	91	167	167	114	114	201	201	110	122	178	178	162	176	238	238	287	287
052_02_SHB	2	128	132	116	118	116	116	155	155	130	130	180	180	178	178	89	91	167	167	114	114	201	201	122	126	178	178	154	164	238	238	285	287
053_02_SHB	2	132	136	118	118	116	116	155	155	132	132	180	180	178	178	89	89	161	167	114	114	203	203	110	122	178	178	146	176	238	238	287	287
054_02_SHB	2	132	136	116	118	116	116	155	155	130	130	180	180	178	178	91	93	167	167	114	114	201	201	122	126	178	178	162	164	238	238	285	289
055_02_SHB	2	132	132	116	118	116	116	155	155	126	130	180	180	178	178	85	95	161	167	114	114	201	201	110	122	178	178	160	170	238	238	285	287
056_02_SHB	2	128	132	118	118	116	116	155	155	130	132	180	180	178	178	85	91	167	167	114	114	201	201	122	122	178	178	164	168	238	238	287	289
057_02_SHB	2	132	132	116	118	116	116	155	155	130	130	180	180	178	178	91	93	161	167	114	114	201	203	122	122	178	178	154	174	238	238	287	287
058_02_SHB	2	130	132	116	118	116	116	155	155	130	132	180	180	178	178	89	89	161	167	114	114	201	203	122	122	178	178	156	158	238	238	287	289
059_02_SHB	2	128	132	116	116	116	116	155	155	130	132	180	180	178	178	91	91	161	167	114	114	201	201	110	122	178	178	158	172	238	238	0	0
060_02_SHB	2	132	136	116	116	116	116	155	155	130	132	180	180	178	178	91	91	161	167	114	114	201	201	110	122	178	178	144	160	238	238	285	287
061_02_SHB	2	132	132	118	118	116	116	155	155	132	132	180	180	178	178	85	89	167	167	114	114	201	203	122	122	178	178	148	162	238	238	287	287
062_03_ALB	3	130	132	108	108	116	116	155	155	130	134	180	180	196	200	93	95	159	159	114	114	201	201	86	126	180	180	126	126	238	238	297	303
063_03_ALB	3	130	140	104	106	118	118	155	155	132	132	180	180	196	200	87	95	151	159	114	114	201	201	86	86	180	180	126	126	238	238	297	303
064_03_ALB	3	130	132	106	108	118	118	155	155	130	134	180	180	196	196	93	95	151	159	114	114	199	201	86	126	180	180	112	126	238	238	285	297
065_03_ALB	3	130	130	104	106	118	118	155	155	134	134	180	180	196	200	93	95	159	159	114	114	199	201	86	86	180	180	126	126	238	238	285	297
066_03_ALB	3	130	140	104	104	116	118	155	155	126	134	180	180	196	200	93	95	159	159	114	114	201	201	86	86	180	180	126	126	238	238	295	297
067_03_ALB	3	132	132	108	108	116	116	155	155	130	134	180	180	196	196	87	97	151	159	114	114	199	201	86	126	180	180	126	126	238	238	273	297
068_03_SHB	3	132	132	116	118	116	116	155	155	130	132	180	180	178	178	91	91	167	167	114	114	201	201	122	124	178	178	148	176	238	238	287	289
069_03_SHB	3	132	136	116	116	116	116	155	155	126	132	180	180	178	178	85	89	161	167	114	114	201	201	122	122	178	178	144	154	238	238	285	289
070_03_SHB	3	132	132	116	116	116	116	155	155	130	130	180	180	178	178	91	93	167	167	114	114	201	203	110	110	178	178	144	162	238	238	287	287
071_03_SHB	3	132	138	118	118	116	116	155	155	132	132	180	180	178	178	89	93	161	167	114	114	201	201	122	122	178	178	158	176	238	238	285	289
072_03_SHB	3	128	132	116	116	116	116	155	155	126	130	180	180	178	178	89	89	161	167	114	114	203	203	122	122	178	178	158	158	238	238	285	287
073_03_SHB	3	128	132	116	116	116	116	155	155	130	132	180	180	178	178	89	91	167	167	114	114	201	201	110	122	178	178	156	158	238	238	287	287
074_03_SHB	3	128	128	116	118	116	116	155	155	132	134	180	180	178	178	89	93	167	167	114	114	201	201	122	122	178	178	154	168	238	238	287	289
075_03_SHB	3	132	132	118	118	116	116	155	155	130	132	180	180	178	178	85	93	161	167	114	114	201	201	122	122	178	178	160	172	238	238	285	287
076_03_SHB	3	132	132	116	116	116	116	155	155	132	132	180	180	178	178	85	109	161	167	114	114	201	201	122	122	178	178	156	158	238	238	289	289
077_03_SHB	3	132	132	116	120	116	116	155	155	132	132	180	180	178	178	89	91	167	167	114	114	201	203	110	110	178	178	164	164	238	238	281	287
078_03_SHB	3	132	136	116	118	116	116	155	155	126	132	180	180	178	178	91	91	167	167	114	114	201	201	110	122	178	178	148	176	238	238	285	287
079_04_ALB	4	132	146	96	108	116	116	155	155	114	134	180	180	196	196	93	93	159	159	114	116	199	211	86	86	180	188	126	126	238	238	287	297
080_04_ALB	4	132	132	108	108	118	118	155	155	130	130	180	180	196	200	85	93	159	159	114	114	199	201	86	86	180	180	126	126	238	238	285	303
081_04_ALB	4	130	132	106	108	118	118	155	155	130	132	180	180	196	200	87	95	151	159	114	114	201	201	86	120	178	180	126	126	238	238	295	297
082_04_CHB	4	132	146	96	108	116	116	155	177	114	130	180	180	196	196	93	97	151	175	116	116	201	211	110	110	180	188	126	170	238	238	303	303
083_04_CHB	4	130	132	104	108	116	116	155	177	114	130	180	180	196	200	95	95	159	175	114	114	201	211	86	110	180	188	126	162	238	238	297	319
084_04_CHB	4	146	146	96	98	116	116	155	177	114	114	180	180	196	196	85	130	161	175	116	116	201	211	110	126	178	188	166	166	238	238	271	301
085_04_CHB	4	146	154	96	96	116	116	177	177	114	114	180	180	196	196	97	97	161	175	116	116	211	211	110	110	180	188	126	126	238	238	273	319
086_04_SHB	4	128	132	116	118	116	116	155	155	130	130	180	180	178	178	85	89	167	167	114	114	201	201	110	110	178	178	154	168	238	238	285	287
087_04_SHB	4	128	132	116	118	116	116	155	155	130	130	180	180	178	178	89	91	167	167	114	114	201	201	122	126	178	178	164	176	238	238	287	289
088_04_SHB	4	132	132	116	116	116	116	155	155	132	134	180	180	178	178	89	89	167	167	114	114	201	203	122	126	178	178	158	158	238	238	287	289
089_04_SHB	4	132	132	118	120	116	116	155	155	130	130	180	180	178	178	89	93	167	167	114	114	201	203	122	126	178	178	158	172	238	238	285	285
090_04_SHB	4	128	132	116	116	116	116	155	155	130	132	180	180	178	178	89	91	167	167	114	114	201	201	124	126	178	178	154	154	238	238	287	289
091_04_SHB	4	132	132	116	118	116	116	155	155	130	134	180	180	178	178	85	91	167	167	114	114	201	201	110	122	178	178	154	156	238	238	287	287
092_04_SHB	4	128	132	116	116	116	116	155	155	126	132	180	180	178	178	89	91	167	167	114	114	201	203	110	122	178	178	144	166	238	238	287	289
093_04_SHB	4	132	132	116	118	116	116	155	155	126	132	180	180	178	178	85	89	167	167	114	114	201	201	110	122	178	178	156	164	238	238	287	289
094_04_SHB	4	132	132	116	118	116	116	155	155	110	132	180	180	178	178	85	89	167	167	114	114	201	201	122	122	178	178	148	158	238	238	287	287
095_04_SHB	4	128	138	116	118	116	116	155	155	130	132	180	180	178	178	89	93	167	167	114	114	201	203	122	122	178	178	164	170	238	238	285	287
096_04_SHB	4	128	132	116	118	116	116	155	155	130	132	180	180	178	178	93	109	167	167	114	114	201	201	122	122	178	178	154	164	238	238	287	289
097_04_SHB	4	130	146	96	116	116	116	155	177	114	134	180	180	178	196	89	130	167	175	114	116	201	211	110	110	178	188	148	162	238	238	273	287
098_04_SHB	4	132	132	118	118	116	116	155	155	110	132	180	180	178	178	85	89	167	167	114	114	201	201	110	122	178	178	168	176	238	238	287	289
099_04_SHB	4	132	132	116	116	116	116	155	155	130	130	180	180	178	178	89	91	167	167	114	114	201	203	122	122	178	180	158	162	238	238	289	289
100_04_SHB	4	130	132	116	116	116	116	155	155	132	134	180	180	178	178	89	89	167	167	114	114	201	201	110	124	178	178	144	160	238	238	287	287
101_05_ALB	5	130	132	106	106	0	0	155	155	130	132	0	0	200	200	95	95	155	159	114	114	199	201	86	86	180	180	120	126	238	238	285	297
102_05_ALB	5	132	132	106	106	0	0	155	155	130	134	0	0	196	196	91	91	155	159	114	114	199	201	86	86	180	180	126	126	238	238	283	285
103_05_ALB	5	132	132	106	106	0	0	155	155	130	134	180	180	196	196	87	95	151	159	114	114	201	201	86	86	180	180	126	126	238	238	297	303
104_05_ALB	5	130	130	104	106	0	0	155	155	130	134	0	0	196	196	85	87	151	159	114	114	201	201	86	86	180	180	128	134	238	238	285	301
105_05_ALB	5	132	132	106	106	0	0	155	155	130	134	180	180	196	196	85	91	159	159	114	114	201	201	86	126	180	180	112	128	238	238	285	297
106_05_ALB	5	130	132	104	106	0	0	155	155	130	132	180	180	196	200	87	95	151	159	114	114	201	201	86	126	178	180	126	126	238	238	297	303
107_05_ALB	5	132	132	106	106	0	0	155	155	132	134	180	180	194	196	87	95	151	159	114	114	201	201	86	86	180	180	126	126	238	238	285	285
108_05_ALB	5	130	132	104	108	0	0	155	155	130	130	180	180	200	200	87	87	151	159	114	114	199	201	86	86	180	180	112	112	238	238	285	287
109_05_ALB	5	130	130	104	106	118	118	155	155	130	134	0	0	196	200	87	91	159	159	114	114	201	201	86	126	180	180	126	126	238	238	285	297
110_05_ALB	5	130	132	104	106	118	118	155	155	130	134	180	180	196	196	85	93	159	159	114	114	199	201	86	126	180	180	126	126	238	238	285	303
111_05_ALB	5	132	132	106	106	118	118	155	155	130	132	180	180	196	196	91	91	159	159	114	114	201	201	86	86	180	180	112	112	238	238	301	307
112_05_ALB	5	130	132	104	106	118	118	155	155	128	132	180	180	196	200	91	95	151	159	114	114	201	201	86	86	180	180	126	126	238	238	295	297
113_05_ALB	5	130	130	104	104	118	118	155	155	130	130	180	180	194	194	91	91	159	159	114	114	201	201	86	86	180	180	126	126	238	238	285	297
114_05_ALB	5	130	132	104	104	118	118	155	155	130	132	0	0	196	200	87	91	151	151	114	114	201	201	86	126	180	180	126	126	238	238	297	303
115_05_ALB	5	130	132	104	106	0	0	155	155	130	132	180	180	196	196	91	91	151	159	114	114	201	201	86	126	180	180	112	126	238	238	285	303
116_05_ALB	5	130	132	104	106	118	118	155	155	130	134	0	0	196	196	91	91	159	159	114	114	201	201	86	86	180	180	112	126	238	238	287	301
117_05_ALB	5	130	132	104	106	0	0	155	155	130	134	0	0	190	200	95	95	151	159	114	114	201	201	86	86	180	180	126	126	238	238	297	303
118_05_ALB	5	130	132	106	106	0	0	155	155	132	132	0	0	196	196	85	95	159	159	114	114	199	201	86	86	180	180	0	0	238	238	297	297
119_05_ALB	5	130	132	106	106	0	0	155	155	130	132	180	180	196	196	91	91	151	151	114	114	201	201	86	86	180	180	126	126	238	238	285	297
120_05_ALB	5	132	132	106	106	0	0	155	155	134	134	0	0	196	200	85	95	151	159	114	114	201	201	86	86	180	180	126	126	238	238	299	301
121_05_ALB	5	130	130	104	106	0	0	155	155	130	130	0	0	196	200	95	101	159	159	114	114	201	201	86	86	180	180	126	126	238	238	285	297
122_05_ALB	5	130	130	104	106	0	0	155	155	130	134	0	0	196	200	91	91	159	159	114	114	201	201	86	126	178	180	112	112	238	238	285	303
123_05_ALB	5	130	132	104	106	0	0	155	155	130	134	0	0	196	196	85	91	159	159	114	114	201	201	86	86	180	180	126	126	238	238	285	297
124_05_ALB	5	130	130	104	106	0	0	155	155	132	132	180	180	196	200	87	93	151	159	114	114	201	201	86	86	180	180	0	0	238	238	303	303
125_05_ALB	5	130	130	106	106	0	0	155	155	130	132	180	180	196	196	87	93	151	159	114	114	199	201	86	86	180	180	126	126	238	238	285	303
126_05_ALB	5	130	132	104	108	0	0	155	155	130	130	180	180	196	200	87	95	159	159	114	114	199	201	86	86	178	180	126	126	238	238	297	297
127_05_ALB	5	132	132	108	108	0	0	155	155	130	130	180	180	196	200	87	93	155	159	114	114	199	201	86	86	180	180	112	112	238	238	285	303
128_05_ALB	5	130	132	106	108	0	0	155	155	130	130	180	180	196	200	87	87	159	159	114	114	199	199	126	126	180	180	112	126	238	238	285	297
129_06_ALB	6	130	132	104	106	0	0	155	155	130	134	180	180	196	200	85	95	159	159	114	114	199	201	86	86	180	180	126	126	238	238	285	297
130_06_ALB	6	132	132	106	106	118	118	155	155	130	130	180	180	196	196	85	95	159	159	114	114	201	201	86	86	178	180	126	126	238	238	301	307
131_06_ALB	6	132	132	106	106	0	0	155	155	130	132	0	0	196	196	85	95	151	159	114	114	201	201	86	86	180	180	126	126	238	238	285	285
132_06_ALB	6	132	132	106	106	0	0	155	155	130	134	0	0	196	196	91	91	151	159	114	114	201	201	86	86	180	180	126	126	238	238	297	303
133_06_ALB	6	130	132	104	106	118	118	155	155	130	134	180	180	196	196	87	87	155	159	114	114	199	201	86	126	180	180	126	128	238	238	295	297
134_06_ALB	6	130	132	106	106	118	118	155	155	130	134	180	180	196	200	87	95	151	159	114	114	201	201	86	126	180	180	118	126	238	238	297	303
135_06_ALB	6	130	132	104	106	118	118	155	155	130	130	180	180	196	200	87	91	159	159	106	114	199	201	86	86	180	180	126	126	238	238	285	297
136_06_ALB	6	132	132	106	106	0	0	155	155	130	134	0	0	196	196	87	91	151	159	114	114	201	201	86	86	180	180	126	126	238	238	297	303
137_06_ALB	6	130	132	104	106	118	118	155	155	130	130	0	0	196	196	87	95	159	159	114	114	201	201	86	86	180	180	126	126	238	238	297	303
138_06_ALB	6	130	132	106	106	0	0	155	155	130	132	0	0	196	200	87	87	151	151	114	114	201	201	86	126	180	180	112	126	238	238	285	297
139_06_ALB	6	130	132	104	106	116	116	155	155	130	130	180	180	196	196	91	95	151	159	114	114	201	201	86	126	178	180	126	126	238	238	297	303
141_06_ALB	6	132	132	106	106	118	118	155	155	130	130	0	0	196	196	91	95	151	159	114	114	199	199	86	126	180	180	112	126	238	238	285	285
142_06_ALB	6	130	132	104	106	0	0	155	155	130	130	0	0	196	196	85	95	159	159	114	114	201	201	86	86	180	180	126	126	238	238	285	297
143_06_ALB	6	130	132	0	0	0	0	155	155	130	132	0	0	196	196	0	0	151	159	114	114	201	201	86	86	180	180	126	126	238	238	297	297
144_06_ALB	6	130	130	106	106	118	118	155	155	130	132	180	180	196	196	87	95	151	159	114	114	199	201	86	126	180	180	126	126	238	238	287	297
145_06_ALB	6	132	132	106	106	0	0	155	155	130	132	0	0	196	200	91	95	151	151	114	114	199	201	86	86	178	180	126	126	238	238	297	297
146_06_ALB	6	132	132	106	106	0	0	155	155	134	134	180	180	196	200	85	95	159	159	114	114	201	201	86	86	180	180	112	126	238	238	299	301
147_06_ALB	6	132	132	106	106	0	0	155	155	130	134	180	180	196	196	87	95	159	159	114	114	199	201	86	86	180	180	112	126	238	238	299	301
148_06_ALB	6	130	132	104	106	118	118	155	155	130	134	0	0	196	200	85	91	151	159	114	114	199	201	86	86	180	180	126	126	238	238	285	297
149_06_ALB	6	132	132	106	106	118	118	155	155	130	130	0	0	196	196	85	91	151	159	114	114	201	201	86	86	180	180	126	126	238	238	285	303
150_06_ALB	6	130	132	104	106	118	118	155	155	130	132	180	180	196	200	91	95	151	159	114	114	201	201	86	86	180	180	126	126	238	238	285	297
151_06_ALB	6	130	132	104	106	118	118	155	155	130	132	0	0	196	200	91	95	159	159	114	114	199	201	86	118	180	180	112	126	238	238	297	303
152_06_ALB	6	130	132	106	108	118	118	155	155	132	132	180	180	196	196	87	93	151	159	114	114	199	201	86	86	180	180	126	126	238	238	297	303
153_06_ALB	6	130	132	106	108	118	118	155	155	134	134	180	180	196	200	93	95	151	159	114	114	201	201	86	86	180	180	126	126	238	238	285	303
154_06_ALB	6	130	132	106	108	0	0	155	155	132	134	180	180	200	200	87	93	151	159	114	114	201	201	86	126	180	180	112	112	238	238	297	297
155_06_HYB	6	128	128	116	118	116	116	155	155	132	134	180	180	178	178	89	91	161	167	114	114	201	201	110	110	178	178	154	160	238	238	285	287
156_06_HYB	6	128	128	116	116	116	116	155	155	132	134	180	180	178	178	89	89	167	167	114	114	201	201	110	122	178	178	156	164	238	238	287	287
157_06_REB	6	132	142	112	116	116	116	155	191	130	134	180	180	178	200	87	89	167	171	114	114	201	213	110	110	178	184	126	156	238	238	277	285
158_06_REB	6	128	142	112	116	116	116	155	191	130	134	180	182	178	196	85	105	167	171	114	114	201	213	110	122	178	180	126	154	238	238	285	303
159_06_SHB	6	132	132	116	118	116	116	155	155	130	130	180	180	178	178	89	91	161	167	114	114	201	201	110	122	178	178	156	164	238	238	287	287
160_06_SHB	6	132	138	116	116	0	0	155	155	132	132	180	180	178	178	85	95	167	167	114	114	201	203	110	126	178	178	140	170	238	238	285	285
161_06_SHB	6	132	132	118	120	116	116	155	155	132	134	180	180	178	178	89	89	167	167	114	114	201	203	122	126	178	180	158	160	238	238	287	289
162_06_SHB	6	132	132	116	118	116	116	155	155	130	134	180	180	178	178	85	89	161	167	114	114	201	203	110	110	178	178	140	160	238	238	287	287
163_06_SHB	6	132	138	116	116	116	116	155	155	130	132	180	180	178	178	85	91	167	167	114	114	201	201	110	126	178	178	154	158	238	238	285	287
164_06_SHB	6	132	138	116	116	116	116	155	155	134	134	180	180	178	178	85	91	161	161	114	114	201	203	122	126	178	178	154	170	238	238	285	285
165_07_ALB	7	130	132	104	106	0	0	155	155	130	134	0	0	196	200	91	91	151	159	114	114	201	201	86	86	180	180	112	126	238	238	301	301
166_07_ALB	7	130	130	104	106	0	0	155	155	130	130	180	180	196	200	87	95	151	159	114	114	201	201	86	126	180	180	126	126	238	238	301	307
167_07_ALB	7	130	132	106	106	118	118	155	155	130	134	0	0	196	200	91	91	159	159	114	114	201	201	86	86	180	180	112	126	238	238	295	297
168_07_ALB	7	130	140	104	104	0	0	155	155	132	132	0	0	196	196	87	91	151	159	114	114	199	201	86	86	180	180	126	126	238	238	285	297
169_07_ALB	7	130	130	104	106	0	0	155	155	132	134	180	180	196	200	87	95	151	159	114	114	201	201	86	86	180	180	126	128	238	238	285	297
170_07_ALB	7	130	132	104	106	0	0	155	155	130	130	180	180	196	196	91	95	155	159	114	114	201	201	86	86	180	180	126	126	238	238	301	301
171_07_ALB	7	132	132	108	108	118	118	155	155	130	130	180	180	196	200	85	91	151	155	114	114	199	199	86	86	180	180	126	126	238	238	301	307
172_07_REB	7	132	142	114	116	116	116	155	155	132	134	180	182	178	200	91	105	167	171	114	114	201	213	110	110	178	182	154	154	238	238	277	285
173_07_SHB	7	128	132	116	116	116	116	155	155	132	134	180	180	178	178	85	89	167	167	114	114	201	203	110	110	178	178	164	164	238	238	285	287
174_07_SHB	7	128	132	112	116	116	116	155	155	132	134	180	180	178	178	89	91	161	167	114	114	201	201	110	122	178	178	164	164	238	238	285	285
175_07_SHB	7	128	128	116	118	0	0	155	155	132	132	180	180	178	178	91	99	161	167	114	114	201	201	122	122	178	178	156	164	238	238	285	287
176_07_SHB	7	132	132	116	118	116	116	155	155	126	130	180	180	178	178	91	113	167	167	114	114	201	203	110	122	178	180	156	164	238	238	289	289
177_07_SHB	7	132	132	116	116	116	116	155	155	134	134	180	180	178	178	85	95	167	167	114	114	201	203	122	124	178	178	154	156	238	238	287	287
178_07_SHB	7	128	128	118	118	116	116	155	155	130	134	180	180	178	178	85	89	167	167	114	114	201	203	122	126	178	178	154	154	238	238	287	287
179_07_SHB	7	132	132	116	118	116	116	155	155	130	132	180	180	178	178	85	89	167	167	114	114	201	203	110	122	178	178	154	156	238	238	285	285
180_07_SHB	7	128	132	118	118	116	116	155	155	130	132	180	180	178	178	89	105	161	167	114	114	201	201	110	124	178	178	156	164	238	238	287	289
181_07_SHB	7	132	132	116	120	116	116	155	155	132	132	180	180	178	178	85	91	167	167	114	114	201	201	110	122	178	178	156	162	238	238	287	289
182_07_SHB	7	132	132	116	116	116	116	155	155	130	130	180	180	178	178	89	91	167	167	114	114	201	201	110	122	178	178	140	170	238	238	287	287
183_07_SHB	7	132	132	116	118	116	116	155	155	130	134	180	180	178	178	89	91	167	167	114	114	201	201	110	122	178	178	154	156	238	238	285	287
184_07_SHB	7	128	138	116	116	116	116	155	155	126	134	180	180	178	178	89	91	167	167	114	114	201	203	110	126	178	178	140	156	238	238	285	287
185_07_SHB	7	132	132	116	118	116	116	155	155	132	134	180	180	178	178	89	91	167	167	114	114	201	203	110	110	178	178	154	164	238	238	285	285
186_07_SHB	7	132	132	116	120	116	116	155	155	132	132	180	180	178	178	89	89	167	167	114	114	201	201	110	122	178	178	154	156	238	238	289	289
187_07_SHB	7	132	132	116	116	116	116	155	155	130	134	180	180	178	178	85	89	167	167	114	114	203	203	110	124	178	178	140	158	238	238	285	287
188_07_SHB	7	132	132	116	116	116	116	155	155	130	134	180	180	178	178	85	89	161	167	114	114	203	203	110	124	178	178	140	164	238	238	285	287
189_07_SHB	7	128	132	116	118	116	116	155	155	130	130	180	180	178	178	89	91	167	167	114	114	201	201	110	126	178	178	158	160	238	238	287	289
190_07_SHB	7	128	132	116	118	116	118	155	155	132	144	180	180	178	196	85	89	167	167	114	114	201	201	122	126	178	178	112	140	238	238	287	289
191_08_ALB	8	132	132	104	106	0	0	155	155	130	130	180	180	196	200	87	87	155	159	114	114	199	201	86	86	180	180	126	126	238	238	285	297
192_08_ALB	8	130	132	104	106	0	0	155	155	132	134	0	0	196	200	87	97	159	159	114	114	201	201	86	86	180	180	126	126	238	238	297	297
193_08_ALB	8	130	132	104	106	0	0	155	155	130	134	180	180	196	196	87	95	159	159	114	114	201	201	86	86	180	180	126	126	238	238	285	297
194_08_ALB	8	130	132	104	106	116	116	155	155	130	132	180	180	178	200	87	91	151	159	114	114	201	201	86	126	180	180	126	126	238	238	299	301
195_08_ALB	8	132	132	106	106	118	118	155	155	130	134	0	0	196	200	87	91	151	159	114	114	201	201	86	86	180	180	112	126	238	238	297	303
196_08_HYB	8	132	132	116	118	116	116	155	155	126	130	180	180	178	178	85	91	167	167	114	114	203	203	110	122	178	178	140	158	238	238	285	285
197_08_HYB	8	132	138	116	116	116	116	155	155	132	134	180	180	178	178	85	91	167	167	114	114	201	203	110	122	178	178	140	160	238	238	285	289
198_08_HYB	8	130	144	98	106	116	116	155	179	114	134	180	180	178	196	93	95	151	167	114	116	199	201	86	110	180	188	126	170	238	238	287	297
199_08_HYB	8	132	132	116	118	116	116	155	155	130	134	180	180	178	178	91	93	167	167	114	114	201	203	122	126	178	178	140	158	238	238	285	285
200_08_HYB	8	132	132	116	120	116	116	155	155	130	132	180	180	178	178	85	89	167	167	114	114	201	203	110	122	178	178	146	162	238	238	285	287
201_08_SHB	8	132	142	116	130	116	116	155	177	130	132	180	182	178	178	91	107	167	167	114	114	201	203	110	110	178	178	158	174	238	238	277	285
202_08_SHB	8	132	132	116	118	116	116	155	155	134	134	180	180	178	178	89	91	167	167	114	114	201	203	110	110	178	178	140	154	238	238	287	287
203_08_SHB	8	132	132	116	118	116	116	155	155	130	132	180	180	178	178	85	89	167	167	114	114	201	203	122	124	178	178	140	156	238	238	287	287
204_08_SHB	8	132	132	116	118	116	116	155	155	130	134	180	180	178	178	85	91	161	167	114	114	203	203	122	124	178	178	140	140	238	238	287	287
205_08_SHB	8	132	132	116	120	116	116	155	155	130	132	180	180	178	178	89	89	167	167	114	114	201	201	110	110	178	180	154	170	238	238	285	289
206_08_SHB	8	130	132	116	118	116	116	155	155	126	130	180	180	178	178	89	91	161	167	114	114	201	201	110	122	178	178	140	156	238	238	287	287
207_08_SHB	8	128	132	118	118	116	116	155	155	126	134	180	180	178	178	85	85	167	167	114	114	201	203	110	124	178	178	162	164	238	238	285	285
208_08_SHB	8	132	138	116	116	116	116	155	155	130	130	180	180	178	178	85	91	167	167	114	114	201	201	110	110	178	178	158	162	238	238	285	287
209_08_SHB	8	132	132	116	118	116	116	155	155	130	134	180	180	178	178	89	113	161	167	114	114	203	203	110	110	178	178	154	162	238	238	285	287
210_08_SHB	8	132	132	116	116	116	116	155	155	130	132	180	180	178	178	89	91	161	167	114	114	201	201	110	122	178	178	156	170	238	238	287	287
211_08_SHB	8	132	132	116	116	116	116	155	155	130	130	180	180	178	178	85	89	167	167	114	114	201	201	110	124	178	178	158	164	238	238	285	287
212_08_SHB	8	132	132	112	116	116	116	155	155	130	134	180	180	178	178	89	89	167	167	114	114	201	203	110	122	178	178	154	154	238	238	287	289
213_08_SHB	8	128	128	118	118	116	116	155	155	132	134	180	180	178	178	105	105	167	167	114	114	201	203	110	124	178	178	164	170	238	238	285	289
214_08_SHB	8	132	132	116	116	116	116	155	155	134	134	180	180	178	178	89	91	167	167	114	114	203	203	122	122	178	180	154	154	238	238	285	285
215_08_SHB	8	128	132	118	118	0	0	155	155	134	134	180	180	178	178	91	93	167	167	114	114	201	201	110	126	178	178	154	170	238	238	285	287
216_08_SHB	8	128	132	116	118	116	116	155	155	130	130	180	180	178	178	89	89	167	167	114	114	201	201	126	126	178	178	140	158	238	238	287	289
217_08_SHB	8	130	132	116	118	116	116	155	155	126	130	180	180	178	178	85	91	161	167	114	114	201	201	110	122	178	178	154	164	238	238	287	287
218_08_SHB	8	132	132	120	120	116	116	155	155	130	130	180	180	178	178	89	91	167	167	114	114	201	203	110	122	178	178	146	146	238	238	285	287
219_08_SHB	8	130	132	116	116	116	116	155	155	130	134	180	180	178	178	91	105	161	167	114	114	201	203	110	124	178	178	158	164	238	238	285	285
220_08_SHB	8	128	132	116	118	116	116	155	155	130	130	180	180	178	178	89	91	167	167	114	114	201	201	126	126	178	180	154	154	238	238	287	289
221_08_SHB	8	132	132	116	116	116	116	155	177	130	132	180	182	178	198	89	107	155	167	114	114	201	213	110	110	178	178	126	140	238	238	285	289
222_08_SHB	8	132	142	98	116	116	116	155	155	130	134	180	182	178	178	91	105	155	167	114	114	201	213	110	110	178	184	162	164	238	238	287	287
224_08_SHB	8	132	132	116	118	116	116	155	155	126	126	180	180	178	178	85	91	167	167	114	114	203	203	110	124	178	178	154	158	238	238	285	285
225_08_SHB	8	132	132	116	116	116	116	155	155	126	130	180	180	178	178	91	91	167	167	114	114	201	203	110	122	178	178	156	162	238	238	285	285
