# Supplementary material for: Impoundments facilitate upstream invasion and introgression: Case studies of fluvial black basses (Micropterus spp.) in the southeastern USA
Source: PLoS One. 2025 Feb 5;20(2):e0315620. doi: 10.1371/journal.pone.0315620 (PMC11798496; doi:10.1371/journal.pone.0315620)
Supplement: S2 Appendix — (XLSX) [file pone.0315620.s002.xlsx]

## Sheet: README
Impoundments Facilitate Upstream Invasion and Introgression:
Case Studies of Fluvial Black Basses (Micropterus spp.) in the Southeastern USA by Andrew T. Taylor, Michael D. Tringali, and James M. Long
S2 Appendix: Case Stuy II - Genotypes for native Neosho Bass and non-native Smallmouth Bass in Lake Tenkiller, Oklahoma
Table of Contents:
Sheet Name	Data Format	Explanation of Dataset
Reference_gen_structure_inp	Structure Input	Reference genotypes used in Structure, NewHybrids, and Introgress analyses
Tenkiller_cleaned_genotypes_gnl	Genealex	Wild-caught fish genotypes cleaned and formatted

## Sheet: Reference_gen_structure_inp
SampNum	CODE	POP		Msaf1		Msaf14		Msaf17		Msaf5		Mdo3		Msaf6		Msaf29
001	SPRG71	Spotted1	1	151	171	215	243	120	126	157	167	121	121	96	96	0	0
002	SPRG73	Spotted2	1	151	171	233	261	108	128	155	157	121	121	96	96	0	0
003	SPRG75	Spotted3	1	125	151	225	269	108	128	143	155	121	123	96	96	0	0
004	SPRG78	Spotted4	1	151	171	233	261	108	128	155	157	121	121	96	96	140	140
005	SPRG79	Spotted5	1	171	171	209	257	120	126	155	159	121	121	94	96	0	0
006	SPRG80	Spotted6	1	171	171	173	275	110	126	163	167	121	123	94	96	0	0
007	SPRG81	Spotted7	1	125	151	215	235	110	110	145	157	121	121	96	96	126	182
008	GRSPB 052	Spotted8	1	151	171	225	249	110	120	139	157	121	121	96	100	0	0
009	GRSPB 053	Spotted9	1	171	175	249	289	128	128	155	157	121	123	96	96	122	176
010	GRSPB 054	Spotted10	1	125	151	245	279	120	128	143	171	121	121	96	96	0	0
011	GRSPB 051	Spotted11	1	175	175	237	271	110	110	155	157	121	123	94	96	0	0
012	BMC_02	Spotted12	1	169	171	231	289	110	126	143	143	121	123	94	94	0	0
013	GLVR 005	Spotted13	1	151	171	199	207	110	110	155	155	121	123	96	98	0	0
014	GLVR 008	Spotted14	1	151	151	185	245	110	112	157	159	121	123	96	96	0	0
015	GLVR 012	Spotted15	1	151	171	257	295	110	126	155	155	121	121	94	94	0	0
016	GLVR 013	Spotted16	1	139	139	191	245	108	112	157	171	121	123	96	96	0	0
017	GLVR 014	Spotted17	1	139	171	211	287	108	124	157	159	121	121	94	96	0	0
018	GLVR 016	Spotted18	1	151	171	281	281	126	126	155	159	121	121	96	96	0	0
019	GLVR 019	Spotted19	1	125	139	267	273	110	126	169	171	121	121	94	96	126	154
020	GLVR 020	Spotted20	1	151	151	257	291	110	110	155	159	121	121	96	96	140	140
021	GLVR 021	Spotted21	1	151	163	233	261	110	116	157	173	121	121	94	96	0	0
022	GLVR 022	Spotted22	1	139	151	245	275	110	128	163	165	121	121	94	94	120	154
023	GLVR 023	Spotted23	1	169	171	265	281	122	124	143	159	121	121	94	96	0	0
024	GLVR 024	Spotted24	1	169	171	245	269	112	124	159	159	121	121	96	96	0	0
025	GLVR 025	Spotted25	1	169	171	211	211	116	124	159	163	121	123	94	94	0	0
026	SPRMO 026	Spotted26	1	171	171	211	279	110	116	159	177	121	121	96	96	138	138
027	SPRMO 031	Spotted27	1	151	171	237	295	122	124	155	161	121	121	96	96	0	0
028	SPRMO 046	Spotted28	1	171	171	227	239	114	124	157	193	121	123	94	96	0	0
029	SPRMO 048	Spotted29	1	135	171	271	273	110	110	155	159	123	123	94	96	0	0
030	SPRMO 049	Spotted30	1	151	151	279	279	110	124	155	159	121	121	94	96	0	0
066	SKIA 01	TnStrain1	2	121	153	183	225	106	106	143	145	123	129	108	108	122	144
067	SKIA 02	TnStrain2	2	121	121	183	215	110	124	143	143	119	123	108	108	122	144
068	SKIA 03	TnStrain3	2	121	153	199	225	106	108	143	147	119	123	108	118	122	126
069	SKIA 04	TnStrain4	2	153	153	199	219	106	116	145	145	119	129	114	126	144	174
070	SKIA 05	TnStrain5	2	129	153	183	215	106	134	133	133	117	117	108	108	126	150
071	SKIA 06	TnStrain6	2	121	129	219	225	108	130	137	143	111	129	108	128	148	148
072	SKIA 07	TnStrain7	2	121	121	199	199	120	124	131	143	117	117	108	166	148	152
073	SKIA 19	TnStrain8	2	121	129	203	243	114	130	137	143	105	119	110	128	144	154
074	SKIA 20	TnStrain9	2	153	153	199	203	108	126	137	143	105	119	120	178	126	174
075	SKIA 22	TnStrain10	2	0	0	199	225	112	126	143	149	117	129	108	108	122	144
076	SKIA 23	TnStrain11	2	129	153	199	221	106	110	137	143	119	123	108	126	148	148
077	SKIA 24	TnStrain12	2	121	153	215	219	108	116	133	137	117	117	108	128	126	156
078	SKIA 25	TnStrain13	2	121	153	219	243	116	124	137	143	117	119	108	128	138	156
079	SKIA 26	TnStrain14	2	121	145	203	219	108	134	143	147	123	129	108	118	140	144
080	SKIA 27	TnStrain15	2	129	151	193	209	110	114	143	143	119	129	108	108	148	148
081	SKIA 28	TnStrain16	2	121	145	241	243	108	110	143	143	0	0	108	108	172	174
082	SKIA 41	TnStrain17	2	153	153	183	225	110	110	133	149	123	129	108	108	148	152
083	SKIA 42	TnStrain18	2	121	121	215	243	108	114	137	143	111	119	128	178	138	154
084	SKIA 43	TnStrain19	2	121	153	183	203	108	110	129	143	117	119	110	126	122	156
085	SKIA 44	TnStrain20	2	121	153	183	201	106	110	143	143	117	123	108	110	148	154
086	SKIA 45	TnStrain21	2	153	153	199	199	110	124	143	143	123	123	108	108	134	144
087	SKIA 46	TnStrain22	2	129	151	177	193	110	112	129	143	117	129	108	126	140	140
088	SKIA 47	TnStrain23	2	145	153	183	243	106	110	137	143	117	119	118	120	142	150
089	SKIA 48	TnStrain24	2	121	145	199	225	112	126	129	143	117	117	110	116	148	156
090	SKIA 51	TnStrain25	2	121	121	199	225	120	126	143	143	117	119	108	178	122	138
091	SKIA 52	TnStrain26	2	121	121	203	243	108	114	129	131	123	129	126	166	122	174
092	SKIA 53	TnStrain27	2	137	153	183	203	106	108	129	143	117	123	126	178	122	122
093	SKIA 54	TnStrain28	2	121	129	199	221	110	120	137	143	119	119	108	126	122	134
094	SKIA 55	TnStrain29	2	145	153	183	225	110	112	133	137	119	129	108	126	148	156
095	SKIA 56	TnStrain30	2	121	121	197	201	114	124	137	145	119	119	126	128	156	156
096	SKIA 57	TnStrain31	2	129	153	183	215	116	124	143	161	119	119	128	128	122	122
097	SKIA 58	TnStrain32	2	153	179	177	203	108	112	131	143	105	117	108	120	122	142
147	NOIS 005	NeoRef33	3	125	125	175	183	106	108	127	129	117	123	106	108	120	162
148	NOIS 023	NeoRef34	3	125	161	171	173	102	116	125	129	117	117	108	108	120	120
149	NOIS 040	NeoRef35	3	125	125	171	175	102	112	129	159	117	117	108	122	120	184
150	SPRMO 033	NeoRef36	3	125	127	173	173	112	112	125	129	117	117	108	108	162	170
151	BFORK 015	NeoRef37	3	127	153	171	173	100	102	125	129	117	117	106	106	192	194
152	BFORK 026	NeoRef38	3	125	161	173	173	102	102	125	157	117	117	106	110	160	194
153	BFORK 041	NeoRef39	3	125	129	173	175	108	116	129	131	117	117	108	108	120	168
154	BFORK 005	NeoRef40	3	125	135	173	173	106	110	129	131	117	119	108	108	158	162
155	GRSPB 003	NeoRef41	3	125	171	173	173	102	112	129	131	117	117	106	108	120	188
156	GRSPB 074	NeoRef42	3	125	125	173	175	104	106	125	129	117	117	108	112	166	178
157	GRSPB 026	NeoRef43	3	127	135	173	173	102	112	129	129	117	117	108	108	176	196
158	GRSPB 061	NeoRef44	3	135	167	173	209	102	102	125	143	117	117	108	112	166	194

## Sheet: Tenkiller_cleaned_genotypes_gnl
7	268	12	32	26	22	47	11	12	12	12	24	29	17	24
Tenkiller Study			1	2	3	4	5	6	7	8	9	10	11	12
ID	Site_order	Msaf1		Msaf14		Msaf17		Msaf5		Mdo3		Msaf6		Msaf29
1_1_TNKR-01	1	137	153	209	225	106	134	133	147	117	117	126	178	0	0
2_1_TNKR-02	1	153	153	177	211	112	116	129	149	119	123	126	126	126	164
3_1_TNKR-03	1	135	153	199	207	110	124	143	143	117	129	108	114	144	144
4_1_TNKR-04	1	125	153	209	225	106	134	129	137	119	129	108	120	140	164
5_1_TNKR-05	1	121	153	173	183	102	106	137	145	111	129	114	128	138	138
6_1_TNKR-06	1	121	137	177	207	112	126	133	143	119	129	114	126	134	154
7_1_TNKR-07	1	121	135	177	183	106	112	147	161	117	117	114	126	122	138
8_1_TNKR-08	1	121	153	209	255	110	134	149	149	117	121	126	126	122	164
9_1_TNKR-09	1	121	121	199	199	116	134	143	143	111	117	0	0	122	138
10_1_TNKR-10	1	121	121	199	225	106	110	129	149	111	129	116	116	162	164
11_1_TNKR-11	1	137	153	183	225	106	106	143	143	111	123	108	108	122	152
12_1_TNKR-12	1	121	145	205	243	108	114	129	137	111	129	126	128	142	152
13_1_TNKR-13	1	121	135	183	183	120	124	143	149	117	123	114	114	122	152
14_1_TNKR-14	1	0	0	175	219	102	110	137	143	121	123	114	126	0	0
15_1_TNKR-15	1	121	137	199	199	112	124	129	165	111	121	94	116	122	140
16_1_TNKR-16	1	145	183	219	243	110	116	131	145	117	117	94	108	122	122
17_1_TNKR-17	1	121	153	177	199	112	124	137	137	0	0	0	0	126	154
18_1_TNKR-18	1	153	153	183	199	114	124	137	143	0	0	0	0	122	152
19_1_TNKR-19	1	153	153	183	225	106	106	137	145	111	119	126	128	152	164
20_1_TNKR-20	1	145	153	183	207	112	124	143	143	117	117	108	110	122	152
21_1_TNKR-21	1	0	0	177	243	112	114	129	143	117	129	110	126	122	134
22_1_TNKR-22	1	121	145	183	225	120	130	143	143	123	123	108	114	122	174
23_1_TNKR-23	1	129	137	183	209	120	134	143	145	117	117	114	128	126	146
24_1_TNKR-24	1	153	183	219	219	108	116	145	145	117	117	128	128	122	154
25_1_TNKR-25	1	121	121	199	225	106	134	143	161	129	129	108	128	126	164
26_1_TNKR-26	1	0	0	177	203	108	112	133	143	117	117	108	114	138	164
27_1_TNKR-27	1	125	137	219	243	114	116	137	147	105	121	120	178	140	180
28_1_TNKR-28	1	121	137	179	199	124	126	137	161	117	119	120	128	138	164
29_1_TNKR-29	1	137	145	209	225	106	106	143	143	119	129	110	114	126	126
30_1_TNKR-30	1	121	145	183	209	116	134	143	143	119	129	108	114	126	138
31_1_TNKR-31	1	125	125	183	243	110	116	143	145	117	117	94	108	122	142
32_1_TNKR-32	1	121	137	173	219	102	110	143	147	117	119	114	120	142	198
33_2_GLVR 004	2	135	141	175	225	106	112	129	137	117	117	108	108	154	158
34_2_GLVR 007	2	137	145	173	185	104	112	129	129	117	117	108	116	124	148
35_2_GLVR 009	2	137	161	175	199	110	112	129	137	117	117	108	126	126	126
36_2_GLVR 010	2	153	167	175	175	106	110	129	145	117	117	106	130	154	162
37_2_GLVR 017	2	121	135	173	185	106	118	129	149	117	117	108	108	120	154
38_2_GLVR 018	2	153	153	205	243	124	126	145	149	119	129	114	114	140	164
39_2_SPRMO 023	2	135	153	173	177	106	112	129	145	117	117	102	108	146	194
40_2_SPRMO 024	2	137	153	173	175	100	104	129	143	105	117	114	148	120	144
41_2_SPRMO 025	2	121	125	173	173	102	108	129	137	117	119	108	120	122	156
42_2_SPRMO 027	2	153	153	219	219	110	114	133	147	117	123	114	126	122	164
43_2_SPRMO 028	2	137	167	173	173	102	118	125	157	117	129	108	108	180	182
44_2_SPRMO 030	2	125	161	173	175	102	106	129	129	117	117	108	108	120	120
45_2_SPRMO 032	2	135	135	175	217	102	102	125	143	117	117	106	126	154	180
46_2_SPRMO 033	2	125	127	173	173	112	112	125	129	117	117	108	108	162	170
47_2_SPRMO 034	2	125	183	173	175	104	110	125	129	117	117	108	108	120	196
48_2_SPRMO 035	2	145	161	173	175	100	104	125	129	117	123	108	108	124	196
49_2_SPRMO 036	2	121	121	177	203	114	130	137	143	111	117	108	128	152	162
50_2_SPRMO 037	2	121	137	183	205	110	110	129	143	105	105	108	114	142	162
51_2_SPRMO 039	2	137	145	173	173	114	118	125	127	117	123	106	108	142	164
52_2_SPRMO 040	2	125	135	173	175	102	102	125	159	117	117	108	108	146	194
53_2_SPRMO 041	2	135	171	173	189	108	116	129	161	117	121	96	106	138	138
54_2_SPRMO 042	2	135	153	173	175	102	106	125	125	117	117	108	108	168	194
55_2_SPRMO 043	2	127	135	173	173	102	102	131	157	117	117	108	148	162	164
56_2_SPRMO 044	2	145	153	183	205	126	126	133	145	105	123	108	108	152	154
57_2_SPRMO 045	2	121	167	199	209	126	134	127	165	117	123	96	122	120	164
58_2_SPRMO 050	2	125	135	175	183	106	112	125	145	117	123	108	110	138	198
59_3_SPRMO 001	3	135	153	175	203	100	108	125	145	119	123	108	108	126	158
60_3_SPRMO 002	3	125	135	173	175	108	110	125	131	117	117	108	108	124	156
61_3_SPRMO 003	3	125	161	175	183	110	114	129	129	117	117	108	108	134	134
62_3_SPRMO 004	3	129	137	175	199	102	110	125	143	117	117	106	108	138	196
63_3_SPRMO 005	3	119	143	175	227	108	110	125	129	117	117	108	108	120	120
64_3_SPRMO 006	3	153	153	183	219	108	134	131	147	105	119	108	114	122	122
65_3_SPRMO 007	3	119	135	175	175	104	112	127	137	117	117	108	128	148	158
66_3_SPRMO 008	3	121	137	225	241	106	126	137	147	119	119	114	120	122	122
67_3_SPRMO 009	3	137	137	225	241	106	126	137	147	119	123	114	120	146	154
68_3_SPRMO 010	3	125	125	183	219	110	118	129	149	117	117	116	116	122	168
69_3_SPRMO 011	3	121	123	173	203	102	108	127	147	123	129	108	114	126	148
70_3_SPRMO 012	3	125	153	173	175	100	104	143	145	117	117	108	122	120	126
71_3_SPRMO 013	3	125	137	183	225	106	106	129	129	117	123	116	116	126	126
72_3_SPRMO 014	3	121	157	173	183	102	110	143	149	117	123	108	108	148	148
73_3_SPRMO 015	3	125	161	171	177	106	120	125	129	117	117	108	110	158	170
74_3_SPRMO 016	3	121	125	171	175	108	112	129	131	117	117	108	148	186	198
75_3_SPRMO 017	3	125	129	183	241	104	114	127	129	117	117	108	108	120	154
76_3_SPRMO 018	3	125	125	173	177	108	110	125	131	117	117	108	108	150	166
77_3_SPRMO 019	3	127	137	175	183	102	114	125	143	117	117	108	108	142	150
78_3_SPRMO 020	3	137	137	173	209	102	134	125	143	117	123	108	108	148	152
79_3_SPRMO 021	3	153	153	183	219	108	120	129	145	105	119	108	114	146	154
80_3_SPRMO 022	3	137	153	173	225	106	134	125	129	117	117	108	108	148	156
81_4_NOIS 001	4	121	125	173	219	102	116	125	137	111	117	108	120	138	174
82_4_NOIS 002	4	129	153	173	175	104	112	143	145	117	123	106	108	166	184
83_4_NOIS 003	4	125	125	175	209	102	118	125	129	117	119	106	108	138	164
84_4_NOIS 004	4	135	153	183	261	102	114	129	143	117	119	108	116	120	122
85_4_NOIS 005	4	125	125	175	183	106	108	127	129	117	123	106	108	120	162
86_4_NOIS 006	4	129	137	173	225	106	112	125	131	117	117	108	108	162	166
87_4_NOIS 007	4	127	167	173	173	102	112	129	147	117	119	106	108	170	174
88_4_NOIS 008	4	125	125	181	183	102	108	129	129	117	117	108	108	120	162
89_4_NOIS 009	4	125	153	175	247	114	126	143	143	117	129	108	114	120	164
90_4_NOIS 010	4	125	125	183	261	102	124	125	131	117	123	108	108	138	196
91_4_NOIS 011	4	135	183	173	175	104	116	131	157	117	117	106	108	120	122
92_4_NOIS 012	4	137	161	173	173	108	126	125	125	117	117	102	108	186	186
93_4_NOIS 013	4	125	137	183	183	106	110	129	147	123	123	108	114	138	154
94_4_NOIS 014	4	123	137	177	183	106	112	125	131	117	117	108	108	120	120
95_4_NOIS 015	4	135	153	175	175	108	108	125	145	117	117	108	122	162	168
96_4_NOIS 016	4	125	125	173	177	112	120	129	131	117	117	106	108	138	138
97_4_NOIS 017	4	125	125	173	209	102	110	125	125	117	117	108	108	138	196
98_4_NOIS 018	4	127	141	175	243	100	102	125	127	117	119	106	118	196	198
99_4_NOIS 019	4	125	125	185	227	110	116	147	147	117	123	108	108	176	182
100_4_NOIS 020	4	127	127	171	173	102	108	125	129	117	117	108	110	164	170
101_4_NOIS 021	4	119	125	173	175	108	108	125	149	117	123	108	108	138	166
102_4_NOIS 022	4	125	153	175	247	112	114	129	143	117	129	106	114	120	122
103_4_NOIS 023	4	125	161	171	173	102	116	125	129	117	117	108	108	120	120
104_4_NOIS 024	4	135	135	175	185	104	112	129	129	117	117	108	118	152	152
105_4_NOIS 025	4	125	137	173	183	112	114	129	129	117	117	108	108	154	162
106_4_NOIS 026	4	125	127	201	213	104	112	129	129	117	117	108	108	120	164
107_4_NOIS 027	4	125	137	173	183	104	118	129	137	117	117	108	108	192	194
108_4_NOIS 028	4	121	129	171	173	104	114	129	147	117	123	108	178	142	164
109_4_NOIS 029	4	125	153	175	205	112	126	129	143	117	129	106	114	154	164
110_4_NOIS 030	4	137	153	183	185	102	114	143	145	117	117	114	122	166	174
111_4_NOIS 031	4	125	125	171	219	102	116	125	143	117	117	108	108	174	174
112_4_NOIS 032	4	121	123	177	181	108	112	129	129	117	117	110	110	162	186
113_4_NOIS 033	4	125	137	173	209	102	134	129	129	117	119	106	116	126	180
114_4_NOIS 035	4	125	125	173	173	102	112	125	137	117	117	108	120	196	200
115_4_NOIS 036	4	121	175	173	209	112	116	129	137	117	119	108	126	120	198
116_4_NOIS 037	4	129	153	173	175	102	112	133	143	117	117	108	126	166	184
117_4_NOIS 038	4	125	127	173	185	102	120	125	129	117	117	108	116	162	162
118_4_NOIS 039	4	125	125	173	175	102	118	129	145	117	117	108	122	120	138
119_4_NOIS 040	4	125	125	171	175	102	112	129	159	117	117	108	122	120	184
120_4_NOIS 041	4	119	119	175	227	102	104	125	129	117	123	106	108	120	198
121_4_NOIS 042	4	123	125	173	173	112	120	129	129	111	117	108	110	158	186
122_4_NOIS 043	4	125	153	175	205	114	126	129	145	117	129	106	114	120	122
125_4_NOIS 046	4	125	125	175	183	110	114	129	149	117	123	106	106	126	126
126_4_NOIS 047	4	125	125	175	183	106	108	129	137	123	123	108	108	146	146
127_4_NOIS 048	4	121	121	173	219	102	116	143	145	111	117	108	122	140	140
128_4_NOIS 049	4	125	125	183	209	102	124	137	149	117	117	108	108	164	164
129_4_NOIS 050	4	127	129	173	175	102	108	131	131	105	123	108	122	162	162
130_5_BFORK 001	5	127	135	173	175	106	112	125	131	117	117	108	108	120	120
131_5_BFORK 002	5	125	125	173	175	102	104	129	131	117	117	108	108	162	166
132_5_BFORK 003	5	125	145	173	173	110	120	129	131	117	117	108	148	162	162
133_5_BFORK 004	5	167	171	173	175	100	102	125	129	117	117	108	110	120	194
134_5_BFORK 005	5	125	135	173	173	106	110	129	131	117	119	108	108	158	162
135_5_BFORK 006	5	125	161	173	173	102	112	129	129	117	117	106	110	120	164
136_5_BFORK 007	5	167	167	173	175	108	108	131	143	117	117	110	122	158	198
137_5_BFORK 008	5	125	135	173	175	102	106	125	145	117	117	108	130	154	158
138_5_BFORK 009	5	135	153	175	209	0	0	129	143	117	129	106	114	122	154
139_5_BFORK 010	5	125	167	173	175	102	102	125	129	117	117	106	110	180	184
140_5_BFORK 011	5	125	167	173	185	120	120	131	149	117	117	108	108	166	168
141_6_BFORK 033	6	123	135	173	227	102	104	129	129	117	117	108	108	120	166
142_6_BFORK 034	6	125	125	173	173	102	102	129	129	117	117	106	108	120	120
143_6_BFORK 035	6	135	161	173	173	100	102	125	129	117	117	108	108	122	164
144_6_BFORK 036	6	125	145	171	173	102	112	129	145	117	117	106	122	166	186
145_6_BFORK 037	6	125	125	173	175	100	106	129	129	117	117	106	108	122	158
146_6_BFORK 038	6	125	125	175	175	102	106	129	129	117	117	108	108	120	166
147_6_BFORK 039	6	127	135	173	197	106	120	131	143	119	129	108	114	158	184
148_6_BFORK 040	6	123	135	173	175	102	104	129	129	117	117	106	108	158	162
149_6_BFORK 041	6	125	129	173	175	108	116	129	131	117	117	108	108	120	168
150_6_BFORK 042	6	127	141	171	173	102	102	125	129	117	117	108	108	162	164
151_6_BFORK 043	6	137	167	173	175	100	102	127	157	117	117	106	116	120	194
152_6_BFORK 044	6	135	167	173	175	102	104	125	131	117	117	108	110	166	186
153_7_BFORK 021	7	125	125	173	219	102	106	125	129	117	117	108	108	144	194
154_7_BFORK 022	7	125	133	171	175	102	126	129	131	117	117	106	108	158	188
155_7_BFORK 023	7	135	145	175	175	102	108	125	131	117	117	108	108	120	166
156_7_BFORK 024	7	161	161	173	243	100	102	129	147	117	117	106	178	138	138
157_7_BFORK 025	7	125	125	173	173	106	108	129	143	117	117	108	108	164	186
158_7_BFORK 026	7	125	161	173	173	102	102	125	157	117	117	106	110	160	194
159_7_BFORK 027	7	125	125	173	175	102	118	125	129	117	117	108	108	186	198
160_7_BFORK 028	7	125	135	173	175	102	102	125	129	117	117	110	110	164	186
161_7_BFORK 029	7	167	167	171	173	102	108	129	147	117	119	108	114	122	122
162_7_BFORK 030	7	129	161	173	175	112	118	0	0	117	117	102	108	162	170
163_7_BFORK 031	7	125	153	173	175	102	102	125	125	117	117	108	108	120	162
164_7_BFORK 032	7	125	153	173	175	102	104	125	131	117	117	108	110	162	180
165_8_BFORK 012	8	125	139	171	173	102	108	125	129	117	117	108	108	158	196
166_8_BFORK 013	8	125	167	173	175	102	108	129	129	117	117	106	108	162	196
167_8_BFORK 014	8	125	125	171	175	102	102	125	129	117	117	106	108	170	184
168_8_BFORK 015	8	127	153	171	173	100	102	125	129	117	117	106	106	192	194
169_8_BFORK 016	8	123	125	173	173	102	108	129	129	117	117	102	106	192	194
170_8_BFORK 017	8	135	161	171	175	102	110	125	125	117	117	106	108	162	198
171_8_BFORK 018	8	125	125	173	243	104	112	125	125	117	117	108	108	144	180
172_8_BFORK 019	8	125	133	173	173	100	108	129	131	117	117	106	108	120	162
173_8_BFORK 047	8	123	167	173	175	102	112	125	129	117	117	108	110	158	184
174_8_BFORK 048	8	125	135	173	173	102	108	125	145	117	117	108	130	166	196
175_8_BFORK 049	8	125	125	173	175	102	102	129	131	117	117	108	108	120	182
176_8_BFORK 020	8	125	125	171	173	110	112	129	141	117	117	100	108	120	120
177_9_CANEY 031	9	125	125	183	209	110	134	129	147	117	117	108	108	158	164
178_9_CANEY 033	9	125	153	173	219	102	102	129	129	117	117	108	108	120	172
179_9_CANEY 034	9	129	151	175	225	106	110	129	145	117	119	108	128	126	164
180_9_CANEY 035	9	121	161	173	175	102	112	129	129	117	117	108	108	138	162
181_9_CANEY 036	9	135	161	173	173	102	102	129	147	117	117	108	108	152	164
182_9_CANEY 037	9	127	135	171	173	100	102	129	143	117	123	108	108	122	186
183_9_CANEY 038	9	135	161	173	175	100	102	129	129	117	117	108	108	138	180
184_9_CANEY 039	9	125	135	173	209	110	112	129	161	117	119	104	128	156	172
185_9_CANEY 040	9	125	135	173	173	102	120	125	131	117	117	106	108	120	120
186_9_CANEY 043	9	123	125	175	175	110	124	129	143	117	117	108	114	120	164
187_9_CANEY 044	9	119	123	173	173	102	102	127	129	117	117	108	116	168	194
188_9_CANEY 045	9	133	167	173	173	100	100	125	131	117	117	108	108	194	196
189_9_GRSPB 055	9	125	135	173	173	100	102	127	129	117	117	108	110	192	194
191_9_GRSPB 057	9	137	137	173	173	104	108	125	129	117	117	106	108	146	164
192_9_GRSPB 058	9	125	135	171	175	100	102	129	143	117	123	108	108	122	148
193_9_GRSPB 059	9	125	135	175	175	110	112	125	125	117	119	106	108	120	154
194_9_GRSPB 060	9	125	167	173	173	104	106	125	125	117	117	106	108	158	186
195_9_GRSPB 061	9	135	167	173	209	102	102	125	143	117	117	108	112	166	194
197_9_GRSPB 063	9	135	135	171	173	110	118	129	129	117	117	108	108	126	158
198_9_GRSPB 064	9	125	153	173	175	102	102	129	131	117	117	108	108	192	194
199_9_GRSPB 065	9	135	153	173	173	110	112	125	129	117	117	106	108	120	194
200_9_GRSPB 066	9	127	137	171	173	102	118	125	129	111	117	108	108	138	166
201_9_GRSPB 067	9	125	161	173	175	112	112	129	131	117	117	106	108	148	164
202_9_GRSPB 068	9	127	167	173	175	102	110	125	129	117	117	106	108	120	120
203_10_CANEY 001	10	135	167	173	209	102	110	129	131	117	117	108	108	176	200
204_10_CANEY 002	10	127	135	173	175	102	108	129	129	117	117	106	108	120	166
205_10_CANEY 003	10	135	167	173	209	108	110	125	125	117	117	108	108	120	174
206_10_CANEY 004	10	125	125	173	177	102	110	125	143	117	117	108	114	192	194
207_10_CANEY 005	10	135	161	171	175	102	108	125	129	117	117	108	108	158	158
208_10_CANEY 006	10	135	183	171	173	100	112	129	131	117	117	108	108	192	194
209_10_CANEY 007	10	125	127	171	183	100	110	125	129	117	117	108	110	166	194
210_10_CANEY 008	10	135	167	173	209	102	102	125	129	117	117	108	112	166	180
211_10_CANEY 009	10	135	135	173	173	102	112	127	143	117	117	106	110	166	176
212_10_CANEY 010	10	121	125	173	173	102	108	129	157	117	117	106	108	166	166
213_10_CANEY 011	10	135	153	173	173	102	110	129	131	117	117	108	108	164	180
214_10_CANEY 012	10	127	153	173	173	102	116	129	129	117	117	106	108	184	186
215_10_CANEY 013	10	125	125	171	175	102	112	129	131	117	117	108	108	182	194
216_10_CANEY 014	10	125	125	173	173	100	102	129	129	117	117	108	108	138	194
217_10_CANEY 015	10	125	153	173	175	102	112	131	143	123	123	108	108	120	120
218_10_CANEY 016	10	125	135	173	175	102	102	129	131	117	129	108	108	158	176
219_10_CANEY 017	10	123	135	173	237	102	102	129	129	117	117	108	108	186	194
220_10_CANEY 018	10	125	135	173	175	102	102	129	131	117	129	108	108	138	176
221_10_CANEY 019	10	129	135	173	175	100	112	129	131	117	117	106	108	162	184
222_10_CANEY 020	10	125	131	173	175	102	112	129	143	117	117	106	114	120	196
223_10_CANEY 021	10	125	125	175	175	100	102	125	131	117	117	106	106	120	198
224_10_CANEY 022	10	125	125	173	173	108	112	129	131	117	117	108	108	138	166
225_10_CANEY 023	10	125	135	173	173	102	112	129	131	117	117	106	110	166	176
226_10_CANEY 024	10	125	135	173	173	102	112	125	129	117	117	106	108	0	0
227_10_CANEY 025	10	125	125	173	177	102	112	129	129	117	123	108	108	120	168
228_10_CANEY 026	10	127	127	173	173	102	118	129	131	117	117	108	108	120	138
229_10_CANEY 027	10	135	153	173	177	102	110	125	143	117	117	108	114	146	166
230_10_CANEY 029	10	135	161	173	175	102	112	129	133	117	123	108	126	166	194
231_10_CANEY 030	10	125	161	173	175	102	110	125	129	117	117	108	112	176	194
232_11_GRSPB 011	11	127	135	173	173	102	108	129	129	117	117	108	108	194	196
233_11_GRSPB 013	11	125	135	173	173	102	118	125	129	117	117	108	108	166	186
234_11_GRSPB 014	11	125	135	173	173	102	102	125	131	117	117	108	108	166	178
235_11_GRSPB 015	11	125	167	173	173	110	110	129	129	117	117	108	108	120	158
236_11_GRSPB 016	11	125	171	173	175	100	102	125	129	117	117	108	108	176	186
237_11_GRSPB 017	11	161	181	173	175	102	106	129	129	117	117	108	108	194	194
238_11_GRSPB 018	11	125	135	173	175	102	102	129	131	117	117	108	108	158	178
239_11_GRSPB 019	11	125	135	173	173	110	112	125	125	117	117	108	108	158	186
240_11_GRSPB 021	11	135	161	173	173	102	112	129	129	117	117	108	108	120	120
241_11_GRSPB 022	11	125	135	173	173	104	108	127	129	117	117	108	108	120	178
242_11_GRSPB 023	11	125	175	173	173	102	112	129	161	117	117	108	128	120	196
243_11_GRSPB 024	11	135	161	175	175	102	102	127	129	117	117	110	110	120	178
244_11_GRSPB 025	11	133	161	173	173	102	112	127	129	117	117	110	110	120	178
245_11_GRSPB 026	11	127	135	173	173	102	112	129	129	117	117	108	108	176	196
247_11_GRSPB 028	11	125	125	175	175	102	102	131	151	117	117	108	108	120	120
248_11_GRSPB 029	11	125	135	173	173	102	110	129	129	117	117	108	108	120	158
249_11_GRSPB 030	11	135	167	173	173	102	102	129	129	117	117	106	108	120	186
250_12_GRSPB 001	12	135	135	173	173	102	102	129	131	117	117	108	108	120	120
251_12_GRSPB 002	12	125	135	173	175	102	112	129	131	117	117	108	108	162	194
252_12_GRSPB 003	12	125	171	173	173	102	112	129	131	117	117	106	108	120	188
253_12_GRSPB 004	12	125	127	173	173	102	112	129	131	117	117	108	108	120	178
254_12_GRSPB 005	12	125	135	173	173	102	112	129	129	117	117	108	108	162	162
255_12_GRSPB 006	12	135	135	173	177	100	102	129	131	117	117	108	108	158	178
256_12_GRSPB 007	12	125	135	173	175	100	100	129	129	117	117	108	108	162	162
257_12_GRSPB 008	12	135	181	173	175	102	102	129	131	117	117	108	108	192	194
258_12_GRSPB 009	12	135	161	171	173	102	102	129	129	117	117	106	110	164	194
259_12_GRSPB 010	12	135	171	173	175	102	112	129	129	117	117	108	108	164	164
260_12_GRSPB 069	12	125	125	173	175	102	102	129	131	117	117	108	110	164	176
261_12_GRSPB 070	12	125	135	175	175	102	102	129	131	117	117	108	108	120	176
262_12_GRSPB 071	12	135	171	173	173	102	108	125	129	117	117	108	112	120	176
263_12_GRSPB 072	12	135	161	173	175	102	112	129	129	117	117	106	110	162	164
264_12_GRSPB 073	12	125	125	173	175	102	110	129	131	117	117	108	108	166	196
265_12_GRSPB 074	12	125	125	173	175	104	106	125	129	117	117	108	112	166	178
266_12_GRSPB 075	12	131	135	173	175	102	102	129	129	117	117	108	108	120	200
267_12_GRSPB 076	12	125	125	173	173	102	112	129	129	117	117	108	108	120	158
268_12_GRSPB 077	12	125	135	171	173	102	106	129	143	117	117	108	114	120	120
269_12_GRSPB 078	12	135	135	173	175	102	102	129	131	117	117	108	108	194	196
270_12_GRSPB 079	12	125	161	173	175	102	102	129	131	117	117	106	108	178	186
271_12_GRSPB 082	12	135	135	171	173	102	102	129	129	117	117	108	108	164	168
272_12_GRSPB 083	12	125	135	173	173	102	112	129	129	117	117	108	108	120	164
273_12_GRSPB 084	12	135	181	173	175	102	102	129	131	117	117	108	108	194	196
