# Supplementary material for: Impoundments facilitate upstream invasion and introgression: Case studies of fluvial black basses (Micropterus spp.) in the southeastern USA
Source: PLoS One. 2025 Feb 5;20(2):e0315620. doi: 10.1371/journal.pone.0315620 (PMC11798496; doi:10.1371/journal.pone.0315620)
Supplement: S1 Text — (TXT) [file pone.0315620.s005.txt]

Input data files and R code to reproduce data analyses and visualizations are available on GitHub: https://github.com/ATaylorFish/Impoundments_Hybrids 
